# Supplementary material for: Capturing farm diversity with hypothesis-based typologies: An innovative methodological framework for farming system typology development
Source: PLoS One. 2018 May 15;13(5):e0194757. doi: 10.1371/journal.pone.0194757 (PMC5953459; doi:10.1371/journal.pone.0194757)
Supplement: S1 Dataset — (XLSX) [file pone.0194757.s001.xlsx]

## Sheet: Data Zambia
id	dist	hhsize	oparea	tlu	cattle	cattleratio	smallrum	smallrumratio	pig	pigratio	chicken	chickenratio	totlabour	hiredcost	femratio	preplabrat	weedlabrat	harvlabrat	shelabrat	totincome	cropincome	offincome	anlincome	cropincrat	anlincrat	offincrat	legratio	legexp	legscore	T1	T2	T3-D1	T3-D2	T3-D3
1	1	8	10	1.07	1	0.93	0	0	0	0	0.07	0.07	336	0	0.5	0.04	0.48	0.21	0.28	3344800	2308800	1000000	36000	0.69	0.01	0.3	3.2	1	NA	2	NA	NA	NA	NA
2	1	9	4.2	1.45	0	0	0.41	0.28	1	0.69	0.04	0.03	163	205000	0.77	0.12	0.35	0.4	0.13	11462750	4962750	6480000	20000	0.43	0	0.57	46.5	2	4	3	3	5	NA	NA
3	1	8	5	4.24	0	0	0	0	4.2	0.99	0.04	0.01	146	180000	0.53	0.19	0.38	0.25	0.17	5370000	4970000	0	400000	0.93	0.07	0	28.6	2	3.5	4	2	4	NA	NA
4	1	6	18	1.49	0	0	0	0	1.4	0.94	0.09	0.06	236	1535000	0.65	0.22	0.4	0.24	0.14	8240000	6940000	1300000	0	0.84	0	0.16	33.3	2	4	1	1	1	NA	NA
5	1	8	10.1	2	2	1	0	0	0	0	0	0	332	1650000	0.72	0.16	0.33	0.28	0.23	17672500	12832500	4800000	40000	0.73	0	0.27	38.5	5	4.1	1	1	1	NA	NA
6	1	7	10	0.7	0	0	0	0	0.6	0.86	0.1	0.14	809	0	0.31	0.11	0.38	0.36	0.15	3703400	3623400	0	80000	0.98	0.02	0	42.9	24	4.1	4	3	6	NA	NA
7	1	14	4.3	0.8	0	0	0	0	0.8	1	0	0	1146	0	0.5	0.04	0.55	0.33	0.09	592000	592000	0	0	1	0	0	28	18	4	4	3	6	NA	NA
8	1	7	2.3	0.08	0	0	0	0	0	0	0.08	1	169	0	0.51	0.21	0.44	0.19	0.16	1202400	842400	360000	0	0.7	0	0.3	9.4	19	3.3	6	3	4	NA	NA
9	1	11	3	0.12	0	0	0	0	0	0	0.12	1	334	130000	0.53	0.01	0.4	0.31	0.28	1434500	1404500	0	30000	0.98	0.02	0	0	2	4.7	6	4	4	NA	NA
10	1	10	12	8.28	7.29	0.88	0.66	0.08	0	0	0.25	0.03	2084	2200000	0.41	0.12	0.52	0.23	0.14	11553800	7953800	0	3600000	0.69	0.31	0	50	15	4.1	1	1	NA	NA	NA
11	1	11	5	1.08	0	0	0	0	1	0.93	0.08	0.07	978	0	0.44	0.23	0.2	0.31	0.26	1200000	1020000	180000	0	0.85	0	0.15	25	3	4.5	4	3	3	NA	NA
12	1	2	3	0.14	0	0	0	0	0	0	0.14	1	478	0	0.59	0.08	0.39	0.4	0.14	1176000	848000	320000	8000	0.72	0.01	0.27	19.1	11	4.8	6	3	4	NA	NA
13	1	9	6	2.7	2	0.74	0.51	0.19	0	0	0.19	0.07	1688	0	0.22	0.02	0.38	0.43	0.17	4867500	4567500	0	300000	0.94	0.06	0	24.5	10	4.5	2	4	4	NA	NA
14	1	9	5	0	0	0	0	0	0	0	0	0	418	0	0.39	0.36	0.41	0.12	0.11	1361500	491500	870000	0	0.36	0	0.64	62.5	9	4.5	3	5	4	NA	NA
15	1	4	4	1.15	1	0.87	0	0	0	0	0.15	0.13	106	245000	0.56	0.08	0.58	0.15	0.18	11684500	7084500	2400000	2200000	0.61	0.19	0.21	12.5	1	4	2	4	4	NA	NA
16	1	7	12.3	2.25	2	0.89	0	0	0	0	0.25	0.11	807	2015000	0.39	0.14	0.27	0.44	0.15	39908400	26108400	13800000	0	0.65	0	0.35	0	6	4	1	1	1	NA	NA
17	1	17	12	18.25	15.54	0.86	1.08	0.06	1.45	0.08	0.18	0.01	762	0	0.5	0.17	0.32	0.28	0.24	13942000	13782000	0	160000	0.99	0.01	0	19.8	13	3.7	2	1	2	NA	NA
18	1	5	2.2	1.36	0	0	0	0	1.2	0.88	0.16	0.12	223	200000	0.43	0.05	0.23	0.35	0.36	7239800	6039800	1050000	150000	0.83	0.02	0.15	20	7	3.3	4	2	4	NA	NA
19	1	4	2.3	0.02	0	0	0	0	0	0	0.02	1	194	0	0.5	0.4	0.43	0.12	0.04	1040016	450016	550000	40000	0.43	0.04	0.53	0	1	NA	6	NA	NA	NA	NA
20	1	5	4.3	0.02	0	0	0	0	0	0	0.02	1	184	120000	0.51	0.11	0.29	0.3	0.3	2858880	1178880	1680000	0	0.41	0	0.59	0	1	3	6	4	4	NA	NA
21	1	3	4	14.8	14.06	0.95	0	0	0.59	0.04	0.15	0.01	256	670000	0.59	0.13	0.41	0.24	0.21	12971000	6915000	3000000	3056000	0.53	0.24	0.23	31.6	1	4.8	2	1	2	NA	NA
22	1	2	2.12	2.7	2.19	0.81	0	0	0.41	0.15	0.11	0.04	157	135000	0.47	0.07	0.66	0.13	0.13	14021650	1081650	12900000	40000	0.08	0	0.92	0	1	3	2	4	NA	NA	NA
23	1	12	8	2.15	2	0.93	0	0	0	0	0.15	0.07	221	750000	0.3	0.13	0.14	0.5	0.23	33052400	19052400	0	14000000	0.58	0.42	0	25	17	4.9	2	NA	2	NA	NA
24	1	3	4.05	11.72	10.2	0.87	1.52	0.13	0	0	0	0	656	700000	0.52	0.01	0.05	0.11	0.82	28740500	26290500	0	2450000	0.91	0.09	0	33.3	4	4.8	2	1	2	NA	NA
25	1	5	12	2	2	1	0	0	0	0	0	0	2301	550000	0.34	0.05	0.19	0.35	0.42	47467900	47167900	300000	0	0.99	0	0.01	0	1	4.3	1	1	1	NA	NA
26	1	8	7	4.51	4.51	1	0	0	0	0	0	0	478	650000	0.69	0.24	0.29	0.25	0.22	27165000	22425000	2940000	1800000	0.83	0.07	0.11	0	5	5	2	1	3	NA	NA
27	1	10	10	0.1	0	0	0	0	0	0	0.1	1	676	360000	0.41	0.36	0.33	0.11	0.2	14950000	14950000	0	0	1	0	0	11.1	7	5	6	3	3	NA	NA
28	1	9	12	1.7	1	0.59	0.6	0.35	0	0	0.1	0.06	1688	260000	0.61	0.08	0.4	0.18	0.34	12310000	12010000	0	300000	0.98	0.02	0	20	18	4.8	1	3	4	NA	NA
29	1	9	21	10.25	10.15	0.99	0	0	0	0	0.1	0.01	184	2470000	0.69	0.27	0.35	0.23	0.16	5449000	5419000	0	30000	0.99	0.01	0	30.8	9	4.3	1	NA	NA	NA	NA
30	1	12	2	17.74	15.08	0.85	0.35	0.02	2.13	0.12	0	0	145	220000	0.58	0.21	0.45	0.19	0.15	53536000	52000000	1440000	96000	0.97	0	0.03	0	4	3.8	2	NA	3	NA	NA
31	1	6	4	1.4	1.2	0.86	0	0	0.2	0.14	0	0	55	0	1	0.24	0.24	0.25	0.27	806000	606000	0	200000	0.75	0.25	0	36.1	6	4	2	5	2	NA	NA
32	1	4	6	0.42	0	0	0.2	0.48	0	0	0.22	0.52	67	355000	0.52	0.22	0.15	0.42	0.21	9365000	7850000	1350000	165000	0.84	0.02	0.14	36.1	2	4.5	3	2	3	NA	NA
33	1	5	8	9.34	7.38	0.79	0.84	0.09	1.03	0.11	0.09	0.01	123	1307000	0.54	0.19	0.45	0.2	0.16	17585000	16190000	75000	1320000	0.92	0.08	0	50	6	0	2	1	2	NA	NA
34	1	4	6	0.05	0	0	0	0	0	0	0.05	1	65	460000	0.51	0.22	0.26	0.38	0.14	29450000	4440000	24960000	50000	0.15	0	0.85	50	1	3.5	6	2	5	NA	NA
35	1	7	5.3	0.9	0	0	0.1	0.11	0.8	0.89	0	0	2505	1300000	0.68	0.15	0.09	0.69	0.06	11150400	11150400	0	0	1	0	0	0	4	3.7	1	1	1	NA	NA
36	1	9	3	6.35	5.91	0.93	0.32	0.05	0	0	0.13	0.02	233	60000	0.79	0.18	0.42	0.15	0.26	1147500	1147500	0	0	1	0	0	20.7	13	4.3	2	3	3	NA	NA
37	1	3	5	12	9.84	0.82	0.96	0.08	1.2	0.1	0	0	721	190000	0.76	0.23	0.5	0.2	0.07	14343500	10543500	2300000	1500000	0.74	0.1	0.16	40	4	4.5	2	3	2	NA	NA
38	1	8	3.3	0.77	0.7	0.91	0	0	0	0	0.07	0.09	818	700000	0.33	0.1	0.22	0.4	0.28	9828000	9388000	240000	200000	0.96	0.02	0.02	7	3	4.5	2	2	4	NA	NA
39	1	3	3	0.2	0	0	0	0	0	0	0.2	1	819	400000	0.5	0.04	0.21	0.33	0.42	8520000	7475000	1000000	45000	0.88	0.01	0.12	23.1	2	4.2	6	2	4	NA	NA
40	1	7	17	0.04	0	0	0	0	0	0	0.04	1	1099	480000	0.65	0.29	0.22	0.4	0.09	15265000	10465000	4800000	0	0.69	0	0.31	0	2	4.3	1	2	3	NA	NA
41	1	7	9	10.62	9.03	0.85	1.38	0.13	0	0	0.21	0.02	998	250000	0.39	0.07	0.28	0.46	0.19	9597500	9397500	0	200000	0.98	0.02	0	37.7	22	4.5	2	3	4	NA	NA
42	1	13	4	2.44	2	0.82	0	0	0.39	0.16	0.05	0.02	233	435000	0.39	0.07	0.42	0.24	0.27	16401000	5751000	8450000	2200000	0.35	0.13	0.52	8.3	2	3.5	3	4	4	NA	NA
43	1	9	8	5.32	2.02	0.38	0.32	0.06	2.98	0.56	0	0	114	30000	0.47	0.15	0.22	0.32	0.31	11803500	2733500	6300000	2770000	0.23	0.23	0.53	18	1	4.3	3	2	2	NA	NA
44	1	6	20	2.71	2.01	0.74	0.49	0.18	0	0	0.22	0.08	322.1	450000	0.44	0.15	0.25	0.46	0.14	41590000	35180000	5000000	1410000	0.85	0.03	0.12	7.1	6	2.7	1	1	1	NA	NA
45	1	8	9	14.43	8.66	0.6	0	0	5.63	0.39	0.14	0.01	346	270000	0.25	0.16	0.29	0.22	0.32	15501000	6811000	1860000	6830000	0.44	0.44	0.12	12.8	1	4.3	2	2	2	NA	NA
46	1	13	24	0.13	0	0	0	0	0	0	0.13	1	676	460000	0.23	0.27	0.26	0.3	0.17	13787000	12587000	1200000	0	0.91	0	0.09	25	6	4.1	1	1	1	NA	NA
47	1	6	3	0.09	0	0	0	0	0	0	0.09	1	284	997000	0.56	0.11	0.15	0.37	0.37	61980000	10535000	51400000	45000	0.17	0	0.83	46.5	2	3.8	1	1	5	NA	NA
48	1	8	2.2	0.06	0	0	0	0	0	0	0.06	1	441	90000	0.53	0.21	0.31	0.14	0.33	3352900	3322900	0	30000	0.99	0.01	0	44.4	2	3.2	6	5	6	NA	NA
49	1	11	6	3.52	2.01	0.57	0.6	0.17	0.81	0.23	0.11	0.03	363	100000	0.51	0.1	0.4	0.21	0.29	9413208	1173208	5040000	3200000	0.12	0.34	0.54	30.2	16	3.6	3	3	2	NA	NA
50	1	8	6	0.22	0	0	0	0	0	0	0.22	1	710	600000	0.47	0.13	0.36	0.41	0.1	12252500	4347500	7800000	105000	0.35	0.01	0.64	15.9	6	3.3	6	2	5	NA	NA
51	1	5	4	0.4	0	0	0	0	0.4	1	0	0	527	60000	0.48	0.07	0.43	0.29	0.2	2577500	2447500	0	130000	0.95	0.05	0	33.3	1	4	4	4	6	NA	NA
52	1	9	9.3	2.7	2.7	1	0	0	0	0	0	0	1354	120000	0.41	0.07	0.14	0.4	0.39	7188700	7188700	0	0	1	0	0	22.2	5	3.5	2	2	4	NA	NA
53	1	1	4.75	7.65	7.5	0.98	0	0	0	0	0.15	0.02	721	830000	0.5	0.06	0.32	0.36	0.26	5587900	3987900	0	1600000	0.71	0.29	0	60.6	12	3.8	2	3	2	NA	NA
54	1	13	7	18.31	13	0.71	2.56	0.14	2.75	0.15	0	0	1077	535000	0.82	0.06	0.14	0.66	0.14	24825000	20875000	0	3950000	0.84	0.16	0	0	10	3.5	2	1	2	NA	NA
56	1	7	12.2	6.52	5.41	0.83	0.78	0.12	0.2	0.03	0.13	0.02	501	670000	0.17	0.1	0.19	0.48	0.23	48223000	45721000	0	2502000	0.95	0.05	0	30.8	6	3.8	1	1	1	NA	NA
57	1	5	3.3	3.66	3.59	0.98	0	0	0	0	0.07	0.02	378	280000	0.37	0.04	0.46	0.29	0.21	7142000	3234000	3900000	8000	0.45	0	0.55	31	14	3.4	2	4	4	NA	NA
58	1	6	1.1	0.1	0	0	0	0	0	0	0.1	1	205	45000	0.51	0.01	0.14	0.24	0.61	33147500	747500	32400000	0	0.02	0	0.98	23.1	3	3.5	6	2	5	NA	NA
59	1	7	4	0	0	0	0	0	0	0	0	0	928	0	0.34	0.02	0.65	0.31	0.03	1288400	888400	400000	0	0.69	0	0.31	25	1	4	3	4	4	NA	NA
60	1	8	6	6.46	4.03	0.63	0.13	0.02	1.98	0.31	0.32	0.05	651	204400	0.72	0.08	0.5	0.37	0.05	21055000	9920000	3060000	8075000	0.47	0.38	0.15	19.3	2	4	3	4	2	NA	NA
61	1	7	5.2	3.28	2.02	0.62	0	0	1.2	0.37	0.07	0.02	2109	336000	0.36	0.21	0.31	0.28	0.21	38480500	9504500	27800000	1176000	0.25	0.03	0.72	6.9	9	4	1	1	5	NA	NA
62	1	14	5	17.73	15.6	0.88	0.89	0.05	1.06	0.06	0.18	0.01	804	0	0.51	0.06	0.23	0.37	0.34	25495000	10585000	14200000	710000	0.42	0.03	0.56	25	2	5	2	1	2	NA	NA
63	1	3	1.3	0.2	0	0	0	0	0	0	0.2	1	268	0	0.5	0.31	0.43	0.07	0.19	223600	8000	215600	0	0.04	0	0.96	40	1	4	6	3	4	NA	NA
64	1	11	14	3.5	3.01	0.86	0	0	0.39	0.11	0.11	0.03	1150.6	537000	0.46	0.29	0.33	0.24	0.14	24024000	18444000	5580000	0	0.77	0	0.23	28.6	14	3.8	1	1	4	NA	NA
65	1	3	2	0.9	0.9	1	0	0	0	0	0	0	706	282000	0.58	0.2	0.19	0.16	0.45	2011350	811350	1200000	0	0.4	0	0.6	25	11	4.8	2	3	5	NA	NA
66	1	7	16	5.18	2.8	0.54	0.83	0.16	1.19	0.23	0.36	0.07	2619	1395000	0.44	0.09	0.22	0.39	0.3	11226300	6776300	1800000	2650000	0.6	0.24	0.16	21.1	17	4.8	1	1	2	NA	NA
67	1	2	2	0.4	0	0	0.4	1	0	0	0	0	257	125000	0.74	0.21	0.11	0.21	0.47	3136400	436400	2580000	120000	0.14	0.04	0.82	40	7	3.5	5	5	5	NA	NA
68	1	6	4	5.06	3.59	0.71	0.81	0.16	0.4	0.08	0.25	0.05	407	33000	0.67	0.16	0.38	0.29	0.18	9759000	7059000	2700000	0	0.72	0	0.28	60	3	4.8	2	3	6	NA	NA
69	1	4	3	4.74	4.69	0.99	0	0	0	0	0.05	0.01	1341	260000	0.24	0.04	0.13	0.6	0.23	6152900	4852900	0	1300000	0.79	0.21	0	34.8	16	4.7	2	3	4	NA	NA
70	1	9	3.1	0	0	0	0	0	0	0	0	0	510	0	0.28	0.11	0.31	0.58	0	760000	640000	0	120000	0.84	0.16	0	18.9	12	3.8	3	3	4	NA	NA
71	1	6	3.1	2.02	1.9	0.94	0	0	0	0	0.12	0.06	960	250000	0.44	0.01	0.7	0.12	0.18	2542500	2527500	0	15000	0.99	0.01	0	29.4	4	3	2	4	NA	NA	NA
72	1	9	2.1	4.41	4.11	0.94	0	0	0.22	0.05	0.09	0.02	1911	0	0.68	0.11	0.06	0.41	0.41	11735800	9830800	0	1905000	0.84	0.16	0	27.3	5	3.7	2	3	2	NA	NA
73	1	9	7	1.7	1.39	0.82	0	0	0	0	0.31	0.18	194	0	0.65	0.09	0.62	0.25	0.05	813000	513000	300000	0	0.63	0	0.37	28.6	3	3.6	2	4	6	NA	NA
74	1	7	6.1	0.73	0.5	0.68	0	0	0	0	0.23	0.32	229	0	0.55	0.13	0.41	0.34	0.12	3896900	3636900	60000	200000	0.93	0.05	0.02	21.4	12	3.9	2	3	4	NA	NA
75	1	7	3.1	0.01	0	0	0	0	0	0	0.01	1	1068	375000	0.65	0.19	0.21	0.33	0.28	3057500	1360000	1260000	437500	0.44	0.14	0.41	33.3	5	3.5	6	2	5	NA	NA
76	1	7	12	2.26	1.99	0.88	0.2	0.09	0	0	0.07	0.03	228	130000	0.32	0.13	0.42	0.33	0.12	4304600	4254600	0	50000	0.99	0.01	0	18.2	2	4	2	2	4	NA	NA
77	1	18	8	8.92	8.21	0.92	0	0	0.62	0.07	0.09	0.01	443	255000	0.47	0.08	0.24	0.47	0.21	11944400	10569400	0	1375000	0.88	0.12	0	33.3	3	4	2	2	2	NA	NA
78	1	11	21	5.06	4.91	0.97	0.1	0.02	0	0	0.05	0.01	2538	980000	0.46	0.07	0.32	0.5	0.11	94852500	94852500	0	0	1	0	0	14.9	2	4	1	NA	NA	NA	NA
79	1	11	5.1	7.4	7.18	0.97	0	0	0	0	0.22	0.03	763	980000	0.44	0.1	0.38	0.31	0.2	11693500	11693500	0	0	1	0	0	33.3	1	3.5	2	1	4	NA	NA
80	1	7	11.1	19.91	18.32	0.92	0	0	1.59	0.08	0	0	670	200000	0.26	0.03	0.19	0.73	0.05	11400400	11390400	0	10000	1	0	0	27.3	2	4	2	1	2	NA	NA
81	1	7	6	0.7	0	0	0.3	0.43	0.4	0.57	0	0	73	60000	0.48	0.22	0.42	0.22	0.14	41165000	34925000	6220000	20000	0.85	0	0.15	31.8	1	3.5	3	2	3	NA	NA
82	1	4	3.4	0.08	0	0	0	0	0	0	0.08	1	218	310000	0.51	0.06	0.02	0.73	0.18	18860000	8060000	10800000	0	0.43	0	0.57	0	0	4	6	2	5	NA	NA
83	1	9	5.3	4.65	4.09	0.88	0.19	0.04	0.19	0.04	0.14	0.03	631	350000	0.6	0.09	0.21	0.42	0.28	12112500	10312500	1800000	0	0.85	0	0.15	26	5	4	2	2	3	NA	NA
84	1	5	8.2	3.43	2.52	0.74	0.31	0.09	0	0	0.61	0.18	1302	955000	0.47	0.08	0.5	0.31	0.1	36870000	30960000	3810000	2100000	0.84	0.06	0.1	28.6	4	4.5	1	1	4	NA	NA
85	1	2	3.3	0	0	0	0	0	0	0	0	0	190	756000	0.75	0.03	0.29	0.44	0.23	6510400	6510400	0	0	1	0	0	33.3	6	5	3	4	6	NA	NA
86	1	6	6	2.12	1.99	0.94	0	0	0	0	0.13	0.06	488	160000	0.47	0.04	0.31	0.61	0.04	9380500	1560500	7760000	60000	0.17	0.01	0.83	20.5	2	NA	2	NA	NA	NA	NA
87	1	9	6	1.1	1	0.91	0	0	0	0	0.1	0.09	705	600000	0.76	0.21	0.27	0.38	0.15	11772000	11512000	240000	20000	0.98	0	0.02	11.1	12	4	2	3	3	NA	NA
88	1	9	22	5.4	4.81	0.89	0.22	0.04	0	0	0.38	0.07	676	0	0.45	0.35	0.2	0.34	0.11	41900000	41840000	0	60000	1	0	0	8.3	4	4	1	1	3	NA	NA
89	1	11	4	3.1	0.5	0.16	0.19	0.06	2.39	0.77	0	0	189	0	0.43	0.19	0.26	0.33	0.22	700000	0	0	700000	0	1	0	2.9	4	3.8	4	5	NA	NA	NA
90	1	8	2.1	0.12	0	0	0	0	0	0	0.12	1	508	0	0.5	0.07	0.41	0.5	0.02	1479500	1429500	0	50000	0.97	0.03	0	33.3	3	3.3	6	4	6	NA	NA
91	1	6	4.1	8.25	6.27	0.76	0	0	1.82	0.22	0.17	0.02	353	0	0.9	0.06	0.31	0.51	0.13	4608400	4608400	0	0	1	0	0	45.7	1	4	2	3	6	NA	NA
92	1	7	2.1	4.35	4.31	0.99	0	0	0	0	0.04	0.01	720	0	0.6	0.1	0.37	0.51	0.02	31653500	29753500	0	1900000	0.94	0.06	0	25	1	3	2	2	4	NA	NA
94	1	17	4.1	4.52	4.38	0.97	0	0	0	0	0.14	0.03	665	0	0.29	0.08	0.43	0.27	0.21	16175500	16115500	0	60000	1	0	0	9.8	7	3.2	2	4	4	NA	NA
95	1	7	6	3.45	1	0.29	0	0	2.42	0.7	0.03	0.01	842	1450000	0.25	0.07	0.61	0.25	0.07	20685974	17535974	2400000	750000	0.85	0.04	0.12	26	3	3.8	1	1	4	NA	NA
96	1	9	5.3	2.9	0	0	0	0	2.81	0.97	0.09	0.03	1067	800000	0.48	0.13	0.17	0.21	0.49	112751000	16151000	96000000	600000	0.14	0.01	0.85	23.2	4	3.7	1	NA	NA	NA	NA
97	1	9	5.1	2.25	2	0.89	0.2	0.09	0	0	0.05	0.02	710	1050000	0.5	0.16	0.31	0.3	0.23	16729500	15299500	480000	950000	0.91	0.06	0.03	13	9	3.5	2	1	4	NA	NA
98	1	11	16	21.2	20.99	0.99	0	0	0	0	0.21	0.01	2475	1051000	0.62	0.11	0.36	0.44	0.09	7644500	7644500	0	0	1	0	0	10	13	4.5	1	1	NA	NA	NA
99	1	11	8	1.86	1.4	0.75	0	0	0.41	0.22	0.06	0.03	623	0	0.59	0.16	0.44	0.28	0.12	9062200	5932200	2880000	250000	0.65	0.03	0.32	16.7	12	4.5	3	3	4	NA	NA
100	1	6	10	12.52	11.02	0.88	1.5	0.12	0	0	0	0	800	1339000	0.65	0.42	0.28	0.23	0.07	43647900	41787900	900000	960000	0.96	0.02	0.02	8.6	11	4.7	1	1	3	NA	NA
101	1	6	3	0.03	0	0	0	0	0	0	0.03	1	161	400000	0.63	0.09	0.3	0.3	0.31	2170000	1300000	0	870000	0.6	0.4	0	9.1	2	3.5	6	4	2	NA	NA
103	1	7	7	0.21	0.2	0.95	0	0	0	0	0.01	0.05	1214	60000	0.2	0.4	0.15	0.18	0.27	10518900	2018900	8500000	0	0.19	0	0.81	33.3	7	4.6	2	5	5	NA	NA
104	1	7	11	0.05	0	0	0	0	0	0	0.05	1	228	100000	0.46	0.14	0.14	0.1	0.62	6422400	6220400	110000	92000	0.97	0.01	0.02	16.7	5	4.4	6	2	3	NA	NA
105	1	9	14	4.8	4.51	0.94	0	0	0.19	0.04	0.1	0.02	1705	750000	0.51	0.01	0.2	0.14	0.65	10465000	10315000	0	150000	0.99	0.01	0	16.7	5	4	1	1	1	NA	NA
106	1	10	3	0.63	0	0	0	0	0.6	0.95	0.03	0.05	256	235000	0.6	0.1	0.31	0.27	0.32	4292500	4292500	0	0	1	0	0	32.3	2	3.5	4	2	6	NA	NA
107	1	6	5	0	0	0	0	0	0	0	0	0	519	170000	0.41	0.02	0.35	0.19	0.44	11990000	11990000	0	0	1	0	0	0	16	4	3	4	4	NA	NA
108	1	4	5	0	0	0	0	0	0	0	0	0	467	700000	0.44	0.1	0.21	0.15	0.54	7551900	7551900	0	0	1	0	0	15.4	2	4.7	3	2	4	NA	NA
109	1	7	4.1	5.73	5.5	0.96	0	0	0.17	0.03	0.06	0.01	94	592000	0.4	0.26	0.22	0.4	0.12	6715000	3120000	1094000	2501000	0.46	0.37	0.16	0	3	0	2	NA	2	NA	NA
110	1	10	8.3	10.03	8.12	0.81	0.5	0.05	1.2	0.12	0.2	0.02	156	0	0.44	0.21	0.27	0.26	0.26	12165000	9160000	2880000	125000	0.75	0.01	0.24	19.6	9	0	2	NA	4	NA	NA
111	1	6	4.3	5.98	5.5	0.92	0	0	0.42	0.07	0.06	0.01	162	0	0.72	0.24	0.32	0.27	0.17	3218750	2128750	240000	850000	0.66	0.26	0.07	31.8	16	0	2	1	2	NA	NA
112	1	5	6	0.25	0	0	0	0	0	0	0.25	1	137	1771600	0.77	0.2	0.33	0.16	0.31	43750000	25750000	18000000	0	0.59	0	0.41	3	2	4	1	1	5	NA	NA
113	1	9	5.1	0.18	0	0	0	0	0	0	0.18	1	322	626000	0.64	0.12	0.22	0.58	0.08	40300000	16900000	23400000	0	0.42	0	0.58	13.7	1	4	1	1	5	NA	NA
114	1	3	4	16.09	13.7	0.86	1.91	0.12	0.48	0.03	0	0	63	450000	0.65	0.3	0.25	0.38	0.06	680000	650000	0	30000	0.96	0.04	0	2.4	24	4.5	2	3	3	NA	NA
115	1	11	1	12.05	9.52	0.79	1.21	0.1	1.21	0.1	0.12	0.01	225	450000	0.59	0.22	0.16	0.25	0.37	887200	660000	0	227200	0.74	0.26	0	57.7	6	4	2	3	2	NA	NA
116	1	14	6	2.82	0.99	0.35	0	0	1.8	0.64	0.03	0.01	3096	610000	0.44	0.09	0.36	0.3	0.26	14744900	10904900	3220000	620000	0.74	0.04	0.22	9.1	5	4	1	1	4	NA	NA
117	1	8	3.58	5.38	4.9	0.91	0	0	0.38	0.07	0.05	0.01	727	350000	0.23	0.24	0.38	0.25	0.13	4428500	4162500	0	266000	0.94	0.06	0	20	3	4.3	2	3	4	NA	NA
118	1	10	2	1.2	1	0.83	0	0	0.2	0.17	0	0	505	30000	0.8	0.04	0.17	0.35	0.45	1946250	1946250	0	0	1	0	0	11.5	18	4	3	3	6	NA	NA
119	1	6	0.62	1.62	1.01	0.63	0	0	0.61	0.38	0	0	182	0	0.46	0.15	0.46	0.23	0.15	1495000	1495000	0	0	1	0	0	0	1	4.7	3	4	4	NA	NA
120	1	2	4.5	2.01	2.01	1	0	0	0	0	0	0	1824	0	0.37	0.21	0.36	0.2	0.22	3327650	3327650	0	0	1	0	0	42.9	2	4.7	2	3	6	NA	NA
121	1	8	4.5	1.07	0	0	0	0	1	0.93	0.07	0.07	107	1075000	0.54	0.17	0.26	0.36	0.21	11578650	11578650	0	0	1	0	0	12.5	4	3.8	4	2	3	NA	NA
122	1	7	5.13	10.25	10.05	0.98	0	0	0.21	0.02	0	0	86	6000	0.74	0.29	0.24	0.23	0.23	2590000	2550000	0	40000	0.98	0.02	0	4.2	39	4	2	3	NA	NA	NA
123	1	9	16	15.57	7.79	0.5	0.62	0.04	6.85	0.44	0.31	0.02	222	0	0.86	0.24	0.25	0.25	0.25	9380000	8980000	0	400000	0.96	0.04	0	16.7	3	4	2	1	3	NA	NA
124	1	6	4.38	0.7	0.7	1	0	0	0	0	0	0	49	74000	0.55	0.14	0.18	0.47	0.2	2928800	2808800	0	120000	0.96	0.04	0	9.4	1	4	2	5	4	NA	NA
125	1	8	4.56	4.8	3.02	0.63	0	0	1.58	0.33	0.19	0.04	116	450000	0.43	0.22	0.41	0.23	0.15	20464000	19500000	160000	804000	0.95	0.04	0.01	5.9	6	4	3	2	4	NA	NA
126	1	13	8.75	2.07	0.99	0.48	0.39	0.19	0.39	0.19	0.27	0.13	114	230000	0.5	0.24	0.3	0.33	0.13	29785000	4760000	24000000	1025000	0.16	0.03	0.81	11.5	1	4	1	2	5	NA	NA
127	1	6	2	1	0	0	0.8	0.8	0	0	0.2	0.2	380	0	0.5	0.29	0.26	0.41	0.04	750000	375000	0	375000	0.5	0.5	0	28.6	0	3	3	5	2	NA	NA
128	1	13	6.5	22.93	18.8	0.82	0	0	3.21	0.14	0.92	0.04	410	0	0.5	0.23	0.26	0.38	0.13	6834600	4851600	750000	1233000	0.71	0.18	0.11	5.6	38	4	2	NA	NA	NA	NA
129	1	9	3.38	2.93	2.9	0.99	0	0	0	0	0.03	0.01	358	250000	0.63	0.07	0.43	0.35	0.15	2433000	2283000	150000	0	0.94	0	0.06	27.9	25	3.5	2	3	6	NA	NA
130	1	7	3	0	0	0	0	0	0	0	0	0	214	0	0.33	0.18	0.47	0.15	0.2	2800750	2765750	0	35000	0.99	0.01	0	20	2	3.5	3	4	4	NA	NA
131	1	7	4.63	5.65	5.2	0.92	0.4	0.07	0	0	0.06	0.01	93	200000	0.56	0.09	0.53	0.3	0.09	4768000	2658000	2100000	10000	0.56	0	0.44	4.9	10	3.3	2	4	4	NA	NA
132	1	8	3.5	0.11	0	0	0	0	0	0	0.11	1	274	40000	0.69	0.15	0.43	0.22	0.2	1512750	672750	840000	0	0.44	0	0.56	0	3	4	6	4	4	NA	NA
134	1	5	10	11.9	10.47	0.88	1.19	0.1	0	0	0.24	0.02	1427	1330000	0.47	0.13	0.22	0.42	0.24	37088000	36300000	0	788000	0.98	0.02	0	8.3	4	5	1	1	1	NA	NA
135	1	9	12.02	6.7	6.43	0.96	0	0	0	0	0.27	0.04	1333	720000	0.44	0.08	0.38	0.39	0.15	53010800	20520800	32400000	90000	0.39	0	0.61	5	4	3.7	1	1	1	NA	NA
136	1	10	3.52	6.5	4.49	0.69	0.59	0.09	0.98	0.15	0.39	0.06	355	340000	0.32	0.06	0.33	0.35	0.26	26349000	8104000	18000000	245000	0.31	0.01	0.68	16.7	2	4	3	2	4	NA	NA
137	1	4	5	0	0	0	0	0	0	0	0	0	199	195000	0.72	0.06	0.42	0.13	0.39	2295000	1695000	600000	0	0.74	0	0.26	0	2	4	3	4	4	NA	NA
138	1	6	2.5	7.75	6.67	0.86	0.78	0.1	0.23	0.03	0.08	0.01	173	392000	0.61	0.1	0.35	0.18	0.37	9912200	6292200	3600000	20000	0.63	0	0.36	2.8	3	4	2	2	4	NA	NA
139	1	3	2.01	0	0	0	0	0	0	0	0	0	221	200000	0.5	0.14	0.25	0.17	0.43	40325000	39125000	1200000	0	0.97	0	0.03	33.3	11	2.8	3	2	3	NA	NA
140	1	9	7	4.51	1.98	0.44	0	0	2.39	0.53	0.09	0.02	283	490000	0.59	0.46	0.26	0.21	0.07	10334000	10334000	0	0	1	0	0	25	1	4	3	5	3	NA	NA
141	1	4	3.4	0	0	0	0	0	0	0	0	0	57	0	0.49	0.21	0.39	0.28	0.12	3904989	3444989	460000	0	0.88	0	0.12	8.3	0	4	3	5	4	NA	NA
142	1	8	7	0.95	0	0	0	0	0.8	0.84	0.15	0.16	632	0	0.51	0.17	0.52	0.27	0.04	9304000	5704000	3600000	0	0.61	0	0.39	3.2	2	3	4	4	4	NA	NA
143	1	2	2	0.05	0	0	0	0	0	0	0.05	1	454	170000	0.36	0.22	0.41	0.36	0.01	889384	676384	213000	0	0.76	0	0.24	40	8	4	6	3	4	NA	NA
144	1	12	8.2	19.05	15.81	0.83	0.95	0.05	1.91	0.1	0.19	0.01	2710	800000	0.43	0.11	0.4	0.27	0.22	13734620	9519620	1000000	3215000	0.69	0.23	0.07	25.8	8	4	1	1	2	NA	NA
145	1	6	4.3	0.07	0	0	0	0	0	0	0.07	1	1650	40000	0.61	0.46	0.24	0.13	0.16	4847500	4667500	180000	0	0.96	0	0.04	36.8	6	4	6	5	3	NA	NA
146	1	10	4.75	1.1	0.7	0.64	0.3	0.27	0	0	0.1	0.09	1475	0	0.5	0.25	0.29	0.27	0.19	17092675	16942675	150000	0	0.99	0	0.01	34.7	4	3.8	2	3	3	NA	NA
147	1	6	6	4.68	0.51	0.11	0	0	3.98	0.85	0.19	0.04	588	330000	0.54	0.07	0.44	0.32	0.17	4299105	2494105	1065000	740000	0.58	0.17	0.25	22.5	2	4	4	4	4	NA	NA
148	1	3	6.82	0.16	0	0	0.1	0.63	0	0	0.06	0.38	492	0	0.33	0.07	0.29	0.42	0.23	1299000	1280000	0	19000	0.99	0.01	0	44.4	1	4	3	3	6	NA	NA
149	1	8	5.59	3	1.5	0.5	0	0	1.41	0.47	0.09	0.03	836	90000	0.58	0.04	0.31	0.57	0.08	8160000	8160000	0	0	1	0	0	18.2	15	3.2	3	4	6	NA	NA
150	1	7	4.07	1.43	0	0	0	0	1.4	0.98	0.03	0.02	172	0	0.5	0.08	0.31	0.53	0.07	4050250	3990250	60000	0	0.99	0	0.01	12.5	1	3.5	4	4	4	NA	NA
151	1	13	7.09	0.4	0	0	0	0	0	0	0.4	1	1210	420000	0.44	0.03	0.39	0.57	0.01	1438300	1358300	0	80000	0.94	0.06	0	28.6	2	3.6	6	4	4	NA	NA
152	1	4	5.05	3.2	2.4	0.75	0	0	0.8	0.25	0	0	803	0	0.58	0.37	0.32	0.16	0.14	4723750	4723750	0	0	1	0	0	40	2	3.3	3	5	3	NA	NA
153	1	11	5.08	2.55	0.99	0.39	1.4	0.55	0	0	0.15	0.06	296	0	0.65	0.12	0.22	0.58	0.09	10917250	9331250	500000	1086000	0.85	0.1	0.05	20	3	3.5	3	2	3	NA	NA
154	1	6	2.01	0.12	0	0	0	0	0	0	0.12	1	499	554000	0.55	0.25	0.24	0.23	0.28	10591200	61200	10500000	30000	0.01	0	0.99	33.3	3	3.5	6	2	5	NA	NA
155	1	5	2.08	0	0	0	0	0	0	0	0	0	222	0	0.33	0.2	0.35	0.42	0.03	3740000	3300000	390000	50000	0.88	0.01	0.1	0	1	3.5	3	4	4	NA	NA
156	1	8	2	0.15	0	0	0	0	0	0	0.15	1	127	30000	0.84	0.32	0.24	0.31	0.13	1240000	0	1200000	40000	0	0.03	0.97	33.3	7	3.8	6	5	5	NA	NA
157	1	7	1.51	0.14	0	0	0	0	0	0	0.14	1	407	0	0.69	0.27	0.27	0.31	0.16	600000	0	600000	0	0	0	1	20	6	4	6	5	5	NA	NA
158	1	8	5.04	0.12	0	0	0	0	0	0	0.12	1	861	1150000	0.34	0.24	0.26	0.3	0.2	82448000	52448000	30000000	0	0.64	0	0.36	11	7	4	1	1	5	NA	NA
159	1	8	4.88	0.27	0	0	0	0	0	0	0.27	1	2112	0	0.5	0.11	0.11	0.43	0.35	5420000	4420000	1000000	0	0.82	0	0.18	10.5	10	4	6	3	4	NA	NA
160	1	9	1.5	0.29	0	0	0	0	0	0	0.29	1	736	400000	0.72	0.25	0.21	0.38	0.15	16624000	1024000	15600000	0	0.06	0	0.94	0	5	5	6	2	5	NA	NA
161	1	3	1.38	0.15	0	0	0	0	0	0	0.15	1	1180	400000	1	0.22	0.46	0.26	0.06	6000000	0	6000000	0	0	0	1	0	0	NA	6	NA	NA	NA	NA
162	1	6	1.63	0.08	0	0	0	0	0	0	0.08	1	486	0	0.33	0.27	0.47	0.26	0	801000	51000	750000	0	0.06	0	0.94	9.4	2	5	6	3	4	NA	NA
163	1	5	2.56	0.18	0	0	0	0	0	0	0.18	1	3204	1310000	0.62	0.17	0.2	0.56	0.07	43128400	25098400	18000000	30000	0.58	0	0.42	13.4	6	4	1	1	1	NA	NA
164	1	11	1.25	0.02	0	0	0	0	0	0	0.02	1	571	0	0.36	0.35	0.16	0.27	0.23	500000	0	500000	0	0	0	1	25.5	2	5	6	5	5	NA	NA
165	1	7	2.5	0.23	0	0	0	0	0	0	0.23	1	395	0	0.65	0.25	0.1	0.17	0.48	310680	211680	50000	49000	0.68	0.16	0.16	8.6	4	5	6	5	5	NA	NA
166	1	7	0.75	0.1	0	0	0	0	0	0	0.1	1	386	0	1	0.5	0.06	0.22	0.22	225450	225450	0	0	1	0	0	16	2	5	6	5	3	NA	NA
167	1	6	2.06	0.24	0	0	0	0	0	0	0.24	1	931	0	0.42	0.06	0.54	0.21	0.2	10454885	5854885	4560000	40000	0.56	0	0.44	25.4	2	2	6	4	4	NA	NA
168	1	7	1	0	0	0	0	0	0	0	0	0	264	0	0.25	0.21	0.36	0.42	0	832500	832500	0	0	1	0	0	0	0	NA	3	NA	NA	NA	NA
169	1	6	2.7	0.34	0	0	0	0	0	0	0.34	1	885	300000	0.51	0.04	0.79	0.17	0	4194752	1664752	2500000	30000	0.4	0.01	0.6	17.9	6	3.4	6	4	NA	NA	NA
170	1	14	2.7	0.46	0	0	0	0	0	0	0.46	1	994	0	0.5	0.05	0.62	0.15	0.18	4954410	2084410	2460000	410000	0.42	0.08	0.5	15.5	1	4	6	4	4	NA	NA
171	1	7	1.2	0.35	0	0	0	0	0	0	0.35	1	730	0	0.52	0.18	0.41	0.21	0.21	31640214	7590214	24000000	50000	0.24	0	0.76	11.5	1	3.5	6	2	5	NA	NA
172	1	5	3.25	0.02	0	0	0	0	0	0	0.02	1	993	0	0.42	0.51	0.26	0.16	0.07	2970738	2654738	300000	16000	0.89	0.01	0.1	6.5	1	4	6	5	3	NA	NA
173	1	8	1.63	0.03	0	0	0	0	0	0	0.03	1	940	0	0.32	0.18	0.34	0.31	0.18	1093652	993652	100000	0	0.91	0	0.09	10.9	9	4	6	3	4	NA	NA
174	1	8	1.6	0.5	0.5	1	0	0	0	0	0	0	290	38000	0.53	0.17	0.09	0.22	0.52	3051225	651225	2400000	0	0.21	0	0.79	14.3	4	4	2	5	5	NA	NA
175	1	7	2.53	1.2	0	0	0	0	1.2	1	0	0	613	0	0.43	0.38	0.02	0.23	0.37	568000	68000	0	500000	0.12	0.88	0	92.5	5	5	4	5	NA	NA	NA
176	1	8	6.25	8.5	6.21	0.73	2.21	0.26	0	0	0.09	0.01	1374	200000	0.66	0.29	0.11	0.22	0.38	35450630	1598650	1999980	31852000	0.05	0.9	0.06	26.7	1	4.5	2	NA	NA	NA	NA
177	1	12	25	0.23	0	0	0.2	0.87	0	0	0.03	0.13	707	50000	0.79	0.39	0.08	0.09	0.43	1804400	584400	1220000	0	0.32	0	0.68	60	6	4.7	1	5	3	NA	NA
178	1	7	10.5	22.83	17.81	0.78	2.05	0.09	2.51	0.11	0.46	0.02	373	950000	0.51	0.2	0.21	0.24	0.35	35633000	1613000	27615000	6405000	0.05	0.18	0.77	9.1	1	5	1	1	2	NA	NA
179	1	2	4.06	0.02	0	0	0	0	0	0	0.02	1	373	400000	0.48	0.05	0.43	0.43	0.09	1650000	1650000	0	0	1	0	0	25	3	3.5	6	4	6	NA	NA
180	1	12	16.06	6.3	6.3	1	0	0	0	0	0	0	2240	1200000	0.5	0.06	0.19	0.1	0.65	70380000	59800000	10400000	180000	0.85	0	0.15	6.3	3	4	1	1	1	NA	NA
181	1	9	12.07	4.64	3.99	0.86	0	0	0.6	0.13	0.05	0.01	581	1595000	0.36	0.08	0.14	0.58	0.2	73993000	65893000	6000000	2100000	0.89	0.03	0.08	16.7	3	3.5	1	1	1	NA	NA
182	1	9	4.07	6.88	6.81	0.99	0	0	0	0	0.07	0.01	493	0	0.38	0.06	0.16	0.41	0.37	12062500	8702500	3000000	360000	0.72	0.03	0.25	71.4	15	3.8	2	3	NA	NA	NA
183	1	4	12.52	16.16	15.03	0.93	0	0	0.97	0.06	0	0	738	450000	0.33	0.11	0.49	0.24	0.16	2075000	1875000	0	200000	0.9	0.1	0	36	5	3.5	2	4	2	NA	NA
185	1	15	9.7	5.45	2.73	0.5	0.98	0.18	1.58	0.29	0.16	0.03	781	340000	0.49	0.11	0.08	0.52	0.29	60355000	19210000	40810000	335000	0.32	0.01	0.68	27.3	13	4	1	1	5	NA	NA
186	1	2	3.8	0.15	0	0	0	0	0	0	0.15	1	782	320000	0.42	0.21	0.39	0.25	0.15	4185250	3595250	590000	0	0.86	0	0.14	14.3	9	4	6	3	4	NA	NA
187	1	11	28.5	23.83	20.02	0.84	0	0	3.57	0.15	0.24	0.01	5080	900000	0.38	0.08	0.09	0.67	0.16	26555800	16095800	7800000	2660000	0.61	0.1	0.29	20.7	11	4	1	NA	NA	NA	NA
188	1	7	11.25	0.25	0	0	0	0	0	0	0.25	1	360	0	0.59	0.11	0.49	0.26	0.14	5542500	532500	4860000	150000	0.1	0.03	0.88	58.2	8	4.5	6	4	5	NA	NA
189	1	4	12	0.55	0.5	0.91	0	0	0	0	0.05	0.09	1450	100000	0.53	0.04	0.29	0.58	0.09	2850000	1650000	1000000	200000	0.58	0.07	0.35	29.4	0	3.8	2	4	4	NA	NA
190	1	4	17.09	1.16	0	0	0	0	0.8	0.69	0.36	0.31	892	0	0.7	0.61	0.14	0.2	0.05	7947100	2442100	5280000	225000	0.31	0.03	0.66	49.6	8	3.3	4	5	NA	NA	NA
192	1	9	12	0.01	0	0	0	0	0	0	0.01	1	244	0	0.75	0	0.2	0.33	0.48	1620000	0	1525000	95000	0	0.06	0.94	28.6	9	3.8	6	3	5	NA	NA
194	1	14	2.5	7.2	7.2	1	0	0	0	0	0	0	175	585000	0.6	0.03	0.07	0.14	0.76	22282000	5382000	16900000	0	0.24	0	0.76	0	0	5	2	1	5	NA	NA
195	1	5	0.65	2.35	1.41	0.6	0	0	0.8	0.34	0.14	0.06	184	220000	0.58	0.11	0.43	0.25	0.2	2065550	1915550	0	150000	0.93	0.07	0	10.3	1	5	3	4	4	NA	NA
196	1	5	1	0.05	0	0	0	0	0	0	0.05	1	608	370000	0.45	0.37	0.38	0.11	0.15	5990080	4390080	1600000	0	0.73	0	0.27	44	11	4.8	6	5	6	NA	NA
197	1	8	2.7	4	1	0.25	0	0	3	0.75	0	0	651	0	0.74	0.1	0.16	0.23	0.51	6779401	5124500	1479901	175000	0.76	0.03	0.22	0	10	4.7	4	3	3	NA	NA
198	1	9	1	0	0	0	0	0	0	0	0	0	36	0	0.33	0.25	0.25	0.25	0.25	1175000	1175000	0	0	1	0	0	25	1	3	3	5	4	NA	NA
199	1	6	2	0.08	0	0	0	0	0	0	0.08	1	40	0	0.9	0.2	0.2	0.4	0.2	7390000	0	7300000	90000	0	0.01	0.99	0	1	4	6	5	5	NA	NA
200	1	5	1	0.04	0	0	0	0	0	0	0.04	1	263	0	0.65	0.29	0.44	0.15	0.12	1520190	1520190	0	0	1	0	0	25	5	5	6	3	3	NA	NA
201	1	6	2.5	1.1	0	0	0	0	1	0.91	0.1	0.09	219	0	0.78	0.05	0.19	0.28	0.48	1819000	39000	1600000	180000	0.02	0.1	0.88	50	3	5	4	3	5	NA	NA
202	1	9	11.3	11.63	10.58	0.91	1.05	0.09	0	0	0	0	826	1150000	0.52	0.07	0.3	0.32	0.32	45911000	11661000	23000000	11250000	0.25	0.25	0.5	33.3	14	5	1	NA	2	NA	NA
203	1	3	2.11	0.01	0	0	0	0	0	0	0.01	1	232	118000	0.97	0.12	0.43	0.24	0.21	6192490	2242490	3950000	0	0.36	0	0.64	33.5	5	5	6	3	5	NA	NA
204	1	7	2.05	0.6	0	0	0.6	1	0	0	0	0	97	370000	0.74	0.16	0.26	0.25	0.33	5977500	1577500	4400000	0	0.26	0	0.74	72.4	2	4.7	5	5	NA	NA	NA
205	1	5	1.05	0	0	0	0	0	0	0	0	0	82	300000	0.5	0.24	0.24	0.49	0.02	12293750	3363750	8930000	0	0.27	0	0.73	0	0	NA	3	NA	NA	NA	NA
206	1	8	3	0.01	0	0	0	0	0	0	0.01	1	1043	200000	0.15	0.05	0.09	0.29	0.58	29465000	7865000	21600000	0	0.27	0	0.73	0	2	3.5	1	2	5	NA	NA
207	1	6	2.5	0.21	0	0	0	0	0	0	0.21	1	124	80000	0.54	0.22	0.2	0.31	0.27	2288250	1788250	0	500000	0.78	0.22	0	60	4	3.6	6	5	2	NA	NA
208	1	6	2.33	0	0	0	0	0	0	0	0	0	17	0	0.18	0.18	0.18	0.29	0.35	1000000	1000000	0	0	1	0	0	7.4	1	3	3	4	4	NA	NA
210	1	3	5.77	3.6	0	0	0	0	3.6	1	0	0	152	500000	0.63	0.23	0.37	0.14	0.26	7944505	5745000	999505	1200000	0.72	0.15	0.13	13.3	2	4	4	2	4	NA	NA
212	1	7	1.76	0.2	0	0	0	0	0	0	0.2	1	76	100000	0.79	0.13	0.26	0.36	0.25	1495000	1495000	0	0	1	0	0	42.9	3	3.7	6	5	6	NA	NA
213	1	5	3.88	0.12	0	0	0	0	0	0	0.12	1	669	150000	0.35	0.22	0.35	0.4	0.02	109375750	73025750	36000000	350000	0.67	0	0.33	0	18	5	1	1	5	NA	NA
214	1	7	11	1.7	0	0	1.5	0.88	0	0	0.2	0.12	114	0	0.33	0.21	0.37	0.21	0.21	21262500	21262500	0	0	1	0	0	0	26	3.7	5	1	4	NA	NA
215	1	6	7.25	6.98	5.1	0.73	1.75	0.25	0	0	0.07	0.01	1368	815000	0.42	0.04	0.19	0.45	0.33	7216250	7191250	25000	0	1	0	0	20	6	5	2	1	1	NA	NA
216	1	7	4.47	0.3	0	0	0	0	0	0	0.3	1	383	420000	0.48	0.11	0.39	0.26	0.24	4493750	4493750	0	0	1	0	0	11.7	10	3.9	6	2	4	NA	NA
217	1	6	3.65	1.18	0.5	0.42	0	0	0.6	0.51	0.08	0.07	336	100000	0.63	0.14	0.29	0.41	0.16	6066870	6066870	0	0	1	0	0	32.1	18	5	3	3	6	NA	NA
218	1	6	4.21	1.2	0	0	0	0	0.8	0.67	0.4	0.33	520	245000	0.42	0.22	0.33	0.19	0.26	3150000	2670000	0	480000	0.85	0.15	0	18.2	1	4.8	4	3	4	NA	NA
219	1	9	2.45	1.4	0	0	0	0	1.4	1	0	0	366	0	0.65	0.16	0.18	0.64	0.02	2514780	1745980	768800	0	0.69	0	0.31	0	1	4	4	5	4	NA	NA
220	1	6	2.75	8.95	8.86	0.99	0	0	0	0	0.09	0.01	789	1040000	0.39	0.03	0.06	0.23	0.68	23641750	23626750	0	15000	1	0	0	36.4	2	4.3	2	1	1	NA	NA
221	1	6	19.09	10.13	10.03	0.99	0	0	0	0	0.1	0.01	758	1330000	0.27	0.09	0.19	0.63	0.08	54550000	54550000	0	0	1	0	0	8.7	9	3.9	1	1	1	NA	NA
222	1	6	6.23	0.55	0	0	0.5	0.91	0	0	0.05	0.09	339	0	0.5	0.12	0.25	0.47	0.16	3503000	3053000	450000	0	0.87	0	0.13	19.7	3	4.8	3	3	3	NA	NA
223	1	9	4.84	0.8	0	0	0.6	0.75	0	0	0.2	0.25	735	110000	0.53	0.31	0.19	0.33	0.17	2664626	2474626	0	190000	0.93	0.07	0	37.9	4	4	5	5	3	NA	NA
224	1	7	8.49	0.23	0	0	0	0	0	0	0.23	1	2088	0	0.5	0.23	0.37	0.2	0.2	10570500	8530500	2000000	40000	0.81	0	0.19	12.8	13	3.5	6	3	4	NA	NA
225	1	10	7	14.92	14.77	0.99	0	0	0	0	0.15	0.01	1082	0	0.4	0.06	0.16	0.45	0.32	5823000	2088000	1085000	2650000	0.36	0.46	0.19	18.8	12	3.5	2	1	NA	NA	NA
226	1	10	7.32	5	3	0.6	0	0	1.8	0.36	0.2	0.04	620.5	100000	0.44	0.24	0.2	0.53	0.04	25450000	25450000	0	0	1	0	0	3.4	6	3.3	2	2	3	NA	NA
227	1	9	4.88	3.1	1.4	0.45	0.4	0.13	0.99	0.32	0.31	0.1	866	0	0.56	0.31	0.47	0.22	0	7200000	6000000	750000	450000	0.83	0.06	0.1	0	2	4.5	3	2	4	NA	NA
228	1	5	1.75	1.65	0.5	0.3	0.91	0.55	0	0	0.25	0.15	624	240000	0.36	0.04	0.27	0.35	0.35	6401750	5401750	0	1000000	0.84	0.16	0	12.5	11	4.4	3	3	4	NA	NA
229	1	5	7.13	0.1	0	0	0	0	0	0	0.1	1	1056	760000	0.48	0.24	0.17	0.39	0.2	40369000	40069000	300000	0	0.99	0	0.01	11.5	2	5	1	1	3	NA	NA
230	1	4	12.41	13.98	12.02	0.86	0.7	0.05	0.98	0.07	0.28	0.02	226	500000	0.43	0.55	0.24	0.15	0.06	34921000	33061000	0	1860000	0.95	0.05	0	11.4	3	3.7	2	1	3	NA	NA
231	1	10	3.5	0.84	0	0	0.8	0.95	0	0	0.04	0.05	208	245000	0.45	0.25	0.25	0.21	0.28	9454500	9389500	65000	0	0.99	0	0.01	14.3	4	4	5	5	4	NA	NA
232	1	7	28	5.38	3.98	0.74	0	0	1.18	0.22	0.16	0.03	366	300000	0.27	0.67	0.23	0.05	0.05	34154000	33054000	0	1100000	0.97	0.03	0	26.7	6	3.7	1	NA	NA	NA	NA
233	1	5	6.03	5	3	0.6	0.2	0.04	1.6	0.32	0.2	0.04	86	0	0.38	0.24	0.47	0.26	0.03	7759062	6160250	598812	1000000	0.79	0.13	0.08	6.8	1	4	3	2	4	NA	NA
234	1	6	6.41	5.3	4.08	0.77	1.01	0.19	0	0	0.21	0.04	753	245000	0.57	0.11	0.18	0.22	0.49	9339660	9339660	0	0	1	0	0	34.9	1	5	2	3	3	NA	NA
235	1	1	0.2	4.34	3.91	0.91	0.43	0.1	0	0	0	0	12	0	0.17	0.08	0.58	0.33	0	1200000	0	0	1200000	0	1	0	100	48	4.8	2	NA	NA	NA	NA
236	1	5	2.84	0.05	0	0	0	0	0	0	0.05	1	324	30000	0.58	0.05	0.65	0.24	0.05	3377500	3227500	0	150000	0.96	0.04	0	31.3	8	4.5	6	4	6	NA	NA
237	1	5	4.95	4.56	4.51	0.99	0	0	0	0	0.05	0.01	316	70000	0.53	0.09	0.38	0.29	0.24	6271500	6097500	0	174000	0.97	0.03	0	48.7	3	4.7	2	3	6	NA	NA
238	1	19	26.05	6.25	5.63	0.9	0.5	0.08	0	0	0.13	0.02	2124	1840000	0.61	0.06	0.4	0.51	0.04	59536800	52036800	0	7500000	0.87	0.13	0	28.8	9	5	1	NA	NA	NA	NA
240	1	4	2	0.03	0	0	0	0	0	0	0.03	1	63	0	0.71	0.48	0.1	0.1	0.33	1105000	985000	100000	20000	0.89	0.02	0.09	0	4	4	6	5	3	NA	NA
241	1	7	5	0.11	0	0	0	0	0	0	0.11	1	262	1300000	0.44	0.28	0.35	0.2	0.18	63315000	15315000	48000000	0	0.24	0	0.76	40	2	3.5	1	1	5	NA	NA
242	1	9	11.6	2.52	1.99	0.79	0.4	0.16	0	0	0.13	0.05	919	156000	0.56	0.16	0.68	0.09	0.07	6537000	5529000	600000	408000	0.85	0.06	0.09	0	8	4.7	2	4	4	NA	NA
243	1	9	3.23	7.5	7.2	0.96	0	0	0	0	0.3	0.04	783	1420000	0.48	0.08	0.4	0.34	0.18	52261780	17861780	34400000	0	0.34	0	0.66	25	2	5	1	1	1	NA	NA
244	1	9	6.1	0.2	0	0	0.2	1	0	0	0	0	1014	320000	0.55	0.03	0.51	0.4	0.07	34001250	18201250	15800000	0	0.54	0	0.46	33.3	6	5	1	4	4	NA	NA
245	1	10	12	9.65	8.12	0.85	0	0	1.24	0.13	0.29	0.03	2018	700000	0.55	0.08	0.37	0.34	0.2	11650500	8975500	2675000	0	0.77	0	0.23	28.3	3	5	1	1	1	NA	NA
246	1	13	4.28	13.34	12.14	0.91	0	0	0.8	0.06	0.4	0.03	717	145000	0.64	0.15	0.31	0.48	0.05	6776901	5727000	299901	750000	0.85	0.11	0.04	47.4	18	3.4	2	3	2	NA	NA
247	1	2	2.63	1.8	0	0	1.01	0.56	0.4	0.22	0.4	0.22	169	365000	0.52	0.35	0.22	0.2	0.24	9086312	8077500	958812	50000	0.89	0.01	0.11	23.1	2	4	3	5	3	NA	NA
248	1	8	4	0.02	0	0	0	0	0	0	0.02	1	108	0	0.37	0.18	0.31	0.29	0.22	3267500	3267500	0	0	1	0	0	18.8	13	4	6	3	4	NA	NA
249	1	9	2.83	0.05	0	0	0	0	0	0	0.05	1	80	8	0.59	0.44	0.3	0.14	0.13	0	0	0	0	NA	NA	NA	0	1	4	6	5	NA	NA	NA
250	1	4	8	3.37	3	0.89	0	0	0	0	0.37	0.11	221	370000	0.52	0.27	0.28	0.25	0.2	6015000	6015000	0	0	1	0	0	19.2	15	3.7	2	3	3	NA	NA
251	1	6	3.05	0.6	0	0	0	0	0.4	0.67	0.2	0.33	365	0	0.54	0.1	0.43	0.2	0.27	3720000	3510000	210000	0	0.94	0	0.06	0	3	4.7	4	4	4	NA	NA
252	1	11	12.45	8.75	8.58	0.98	0	0	0	0	0.18	0.02	1570	1750000	0.46	0.11	0.22	0.23	0.44	14711970	14711970	0	0	1	0	0	35.8	3	3.7	1	1	1	NA	NA
253	1	9	1.05	4.03	3.99	0.99	0	0	0	0	0.04	0.01	204	0	0.65	0.13	0.49	0.31	0.07	1495000	1495000	0	0	1	0	0	50	11	5	2	3	6	NA	NA
254	1	6	2.55	2.67	2.01	0.76	0	0	0.61	0.23	0.05	0.02	781	300000	0.53	0.01	0.33	0.33	0.32	3896400	782000	2214400	900000	0.2	0.23	0.57	20	4	5	3	4	2	NA	NA
255	1	8	1.43	3.6	3.6	1	0	0	0	0	0	0	144	40000	0.65	0.12	0.33	0.15	0.41	985855	624055	361800	0	0.63	0	0.37	22.8	1	4	2	4	4	NA	NA
256	1	7	6.55	3.89	1.98	0.51	0.31	0.08	1.4	0.36	0.19	0.05	422	0	0.48	0.07	0.53	0.3	0.1	3770750	3770750	0	0	1	0	0	44.4	3	5	3	4	6	NA	NA
257	1	5	3.55	6.72	6.59	0.98	0	0	0	0	0.13	0.02	402	430000	0.51	0.16	0.54	0.22	0.08	14455000	13455000	1000000	0	0.93	0	0.07	0	1	3	2	4	4	NA	NA
258	1	6	8	0.31	0	0	0.2	0.65	0	0	0.11	0.35	899	500000	0.52	0.09	0.22	0.37	0.32	4496730	4356730	0	140000	0.97	0.03	0	0	5	3.4	5	2	4	NA	NA
259	1	5	22	14.56	13.54	0.93	0.29	0.02	0.58	0.04	0	0	252	840000	0.61	0.18	0.39	0.18	0.25	39190000	37110000	1880000	200000	0.95	0.01	0.05	18.2	1	4.5	1	1	1	NA	NA
260	1	10	5.25	0.26	0	0	0.2	0.77	0	0	0.06	0.23	302	149901	0.5	0.11	0.35	0.14	0.4	49449451	154451	48400000	895000	0	0.02	0.98	4.8	10	5	1	1	5	NA	NA
261	1	5	1.37	0.05	0	0	0	0	0	0	0.05	1	255	34000	0.88	0.17	0.38	0.24	0.2	4453145	3878145	500000	75000	0.87	0.02	0.11	56.2	2	5	6	3	6	NA	NA
262	1	8	3.75	2.3	2	0.87	0	0	0.21	0.09	0.09	0.04	366	975000	0.43	0.12	0.28	0.27	0.33	41326800	13126800	28200000	0	0.32	0	0.68	20	0	5	1	1	5	NA	NA
263	1	3	0.78	0.02	0	0	0	0	0	0	0.02	1	64	0	0.5	0.44	0.44	0.13	0	148500	51000	97500	0	0.34	0	0.66	37.2	4	5	6	5	5	NA	NA
264	1	2	2.1	0.18	0	0	0	0	0	0	0.18	1	271	658000	0.57	0.07	0.14	0.69	0.1	4569290	4369290	0	200000	0.96	0.04	0	35.7	3	5	6	3	6	NA	NA
265	1	10	2.5	7.43	7.43	1	0	0	0	0	0	0	317	0	0.59	0.08	0.28	0.21	0.43	7016900	6566900	300000	150000	0.94	0.02	0.04	14	3	4.3	2	2	4	NA	NA
266	1	4	3	0.04	0	0	0	0	0	0	0.04	1	40	0	0.5	0.2	0.4	0.2	0.2	314700	314700	0	0	1	0	0	10	2	4	6	5	4	NA	NA
267	1	14	4.03	0.3	0	0	0	0	0	0	0.3	1	168	0	0.71	0.32	0.32	0.18	0.18	126250	126250	0	0	1	0	0	31.3	3	3.5	6	5	3	NA	NA
268	1	7	5	2.88	1.99	0.69	0	0	0.81	0.28	0.09	0.03	209	600000	0.48	0.17	0.15	0.19	0.5	6815000	5015000	0	1800000	0.74	0.26	0	0	2	4	3	2	2	NA	NA
269	1	15	3	0.04	0	0	0	0	0	0	0.04	1	510	290000	0.37	0.12	0.25	0.47	0.16	77638000	15238000	62400000	0	0.2	0	0.8	20.3	9	4.1	1	1	NA	NA	NA
270	1	5	1.9	6.3	5.8	0.92	0	0	0.38	0.06	0.13	0.02	316	100000	0.41	0.13	0.18	0.49	0.2	9956400	9915000	0	41400	1	0	0	18.4	2	5	2	2	4	NA	NA
271	1	6	1.75	1.5	0.5	0.33	0.11	0.07	0.8	0.53	0.11	0.07	364	45000	0.59	0.07	0.27	0.22	0.45	27735585	26781585	840000	114000	0.97	0	0.03	66.6	5	5	3	3	6	NA	NA
272	1	4	2.5	0.05	0	0	0	0	0	0	0.05	1	1206	214500	0.47	0.04	0.82	0.06	0.08	3669300	2496800	450000	722500	0.68	0.2	0.12	16.7	2	4.3	6	4	NA	NA	NA
273	1	7	5	0.2	0	0	0	0	0.2	1	0	0	120	0	0.67	0.33	0.33	0.17	0.17	9225000	3045000	6160000	20000	0.33	0	0.67	20	12	4	NA	NA	5	NA	NA
274	1	1	1	0	0	0	0	0	0	0	0	0	7	0	0.29	0.29	0.29	0.29	0.14	450000	450000	0	0	1	0	0	100	2	3.8	3	5	NA	NA	NA
275	1	5	3	5.01	5.01	1	0	0	0	0	0	0	66	0	0.5	0.73	0.09	0.09	0.09	2057500	1657500	400000	0	0.81	0	0.19	0	2	4	2	5	NA	NA	NA
276	1	5	18	0.62	0	0	0	0	0.4	0.65	0.22	0.35	889	750000	0.43	0.08	0.37	0.26	0.29	26269175	25669175	600000	0	0.98	0	0.02	12.5	4	4.4	1	1	1	NA	NA
277	1	6	3.85	0.06	0	0	0	0	0	0	0.06	1	416	560000	0.6	0.2	0.44	0.22	0.14	9172500	9172500	0	0	1	0	0	36.8	18	4.8	6	3	6	NA	NA
278	1	9	3.01	0.06	0	0	0	0	0	0	0.06	1	119	1060000	0.6	0.34	0.34	0.17	0.16	29400000	7800000	21600000	0	0.27	0	0.73	8.3	1	3.5	1	2	5	NA	NA
279	1	7	27.05	2.1	2	0.95	0	0	0	0	0.11	0.05	2000	659500	0.58	0.08	0.26	0.24	0.42	67717600	50517600	17000000	200000	0.75	0	0.25	7.4	1	5	1	1	1	NA	NA
280	1	7	3.54	0.67	0	0	0	0	0.6	0.9	0.07	0.1	809	0	0.74	0.06	0.34	0.23	0.37	8376750	7206750	1100000	70000	0.86	0.01	0.13	28.6	4	5	4	4	6	NA	NA
281	1	11	15	10.8	10.8	1	0	0	0	0	0	0	2110	1600000	0.5	0.04	0.42	0.12	0.43	16467980	10267980	2400000	3800000	0.62	0.23	0.15	6	8	4.1	1	1	2	NA	NA
282	1	4	12.4	3.42	3.39	0.99	0	0	0	0	0.03	0.01	726	428000	0.31	0.02	0.29	0.25	0.44	21054500	13604500	3900000	3550000	0.65	0.17	0.19	0	4	4.6	2	1	4	NA	NA
283	1	14	6.05	7.2	6.91	0.96	0	0	0.22	0.03	0.07	0.01	487	885000	0.67	0.15	0.25	0.36	0.25	9491000	9171000	320000	0	0.97	0	0.03	20	7	4	2	1	3	NA	NA
285	1	6	3	1	1	1	0	0	0	0	0	0	40	0	0.4	0.2	0.25	0.25	0.3	5557500	4657500	900000	0	0.84	0	0.16	25	3	3	2	5	4	NA	NA
286	1	12	4.5	2.09	2.01	0.96	0	0	0	0	0.08	0.04	32	1400	0.75	0.25	0.25	0.25	0.25	11375000	10465000	910000	0	0.92	0	0.08	0	2	4	2	5	3	NA	NA
287	1	6	1.75	0.92	0.7	0.76	0	0	0.2	0.22	0.02	0.02	478	80000	0.58	0.08	0.16	0.21	0.55	15305850	5405850	9300000	600000	0.35	0.04	0.61	14.3	5	5	3	3	5	NA	NA
385	1	13	6	1.15	0	0	0	0	1	0.87	0.15	0.13	454	460000	0.27	0.31	0.41	0.18	0.11	26481100	8481100	18000000	0	0.32	0	0.68	0	1	3.8	1	2	5	NA	NA
434	1	3	3	0	0	0	0	0	0	0	0	0	206	0	0.47	0.33	0.26	0.25	0.16	763200	763200	0	0	1	0	0	11.1	6	2	3	5	3	NA	NA
624	1	4	4.75	0.12	0	0	0	0	0	0	0.12	1	560	800000	0.51	0.08	0.33	0.41	0.18	5368620	3968620	1200000	200000	0.74	0.04	0.22	16.7	2	3.5	6	2	4	NA	NA
689	1	5	5	1.08	0	0	0	0	1	0.93	0.08	0.07	477	0	0.32	0.25	0.43	0.29	0.04	5309000	994000	4190000	125000	0.19	0.02	0.79	22.6	10	3.6	4	3	4	NA	NA
795	1	5	4.06	6.23	2.62	0.42	0.19	0.03	1.37	0.22	0	0	631	480000	0.59	0.09	0.48	0.23	0.2	4552000	4032000	240000	280000	0.89	0.06	0.05	35	23	4	3	3	6	NA	NA
808	1	7	1.62	0.91	0.5	0.55	0	0	0.4	0.44	0.01	0.01	377	30000	0.75	0.11	0.19	0.36	0.34	1.20215e+06	1.19215e+06	0	10000	0.99	0.01	0	29.2	2	4	3	5	6	NA	NA
809	1	12	2.43	1.14	0	0	0	0	1	0.88	0.14	0.12	665	250000	0.56	0.15	0.35	0.37	0.12	1045300	1025300	0	20000	0.98	0.02	0	42.9	23	3.8	4	3	6	NA	NA
288	2	9	2.28	0.05	0	0	0	0	0	0	0.05	1	1107	300000	0.52	0.16	0.55	0.12	0.17	7919633	6269600	1650033	0	0.79	0	0.21	29.1	2	3.7	6	4	NA	3	NA
289	2	13	2.5	3.65	0	0	1.9	0.52	1.39	0.38	0.37	0.1	2233	520000	0.46	0.12	0.15	0.5	0.23	4472500	1312500	2900000	260000	0.29	0.06	0.65	7.7	6	4	1	1	NA	1	NA
290	2	6	2.52	0.4	0	0	0.4	1	0	0	0	0	290	310000	0.43	0.09	0.36	0.41	0.14	3323750	1733750	1560000	30000	0.52	0.01	0.47	0	1	3	5	4	NA	4	NA
291	2	6	4.03	0.73	0	0	0.2	0.28	0.4	0.56	0.12	0.17	402	450000	0.64	0.04	0.16	0.4	0.4	13042870	4882870	8160000	0	0.37	0	0.63	12.5	1	4	3	2	NA	1	NA
292	2	11	5.14	3.5	1.4	0.4	0.6	0.17	1.19	0.34	0.32	0.09	1502	133000	0.31	0.19	0.19	0.51	0.12	10238000	2493000	4320000	3425000	0.24	0.33	0.42	20	2	4	1	2	NA	2	NA
293	2	12	2.58	0.02	0	0	0	0	0	0	0.02	1	261	200000	0.78	0.07	0.29	0.18	0.46	16282500	32500	16000000	250000	0	0.02	0.98	25	3	3.5	6	2	NA	4	NA
294	2	6	1.65	8.1	8.1	1	0	0	0	0	0	0	727	196000	0.5	0.25	0.5	0.2	0.06	1791700	791700	1000000	0	0.44	0	0.56	25.2	5	4	2	3	NA	4	NA
295	2	8	2.31	0.18	0	0	0	0	0	0	0.18	1	357	450000	0.43	0.1	0.2	0.12	0.59	2510575	1430575	1080000	0	0.57	0	0.43	50	5	4	6	3	NA	3	NA
296	2	5	4.12	0.08	0	0	0	0	0	0	0.08	1	511	720000	0.64	0.22	0.49	0.15	0.14	42294144	16014144	26260000	20000	0.38	0	0.62	11.8	1	4	1	1	NA	1	NA
297	2	12	3.53	2.24	0	0	0	0	1.99	0.89	0.25	0.11	1391	0	0.7	0.17	0.36	0.39	0.08	7632011	4182000	3300011	150000	0.55	0.02	0.43	16.2	6	3.6	4	2	NA	3	NA
298	2	6	1.1	0.2	0	0	0	0	0	0	0.2	1	279	70000	0.88	0.24	0.18	0.39	0.18	4120000	200000	3760000	160000	0.05	0.04	0.91	20	9	3.5	6	5	NA	5	NA
299	2	9	1.2	0.03	0	0	0	0	0	0	0.03	1	266	200000	0.46	0.09	0.46	0.35	0.11	12901000	411000	12450000	40000	0.03	0	0.97	30	6	3.5	6	4	NA	4	NA
300	2	6	1.76	0.15	0	0	0	0	0	0	0.15	1	558	370500	0.4	0.01	0.06	0.66	0.27	0	0	0	0	NA	NA	NA	14.6	5	4	6	2	NA	NA	NA
301	2	3	1.05	1	0	0	0	0	0	0	1	1	98	30000	0.36	0.06	0.33	0.31	0.31	5147501	747500	2200001	2200000	0.15	0.43	0.43	0	0	NA	6	NA	NA	NA	NA
302	2	10	4.43	4	0	0	1	0.25	2.4	0.6	0.6	0.15	1089	1316250	0.79	0.04	0.13	0.42	0.41	9457750	8857750	0	600000	0.94	0.06	0	16.4	12	3.3	1	1	NA	1	NA
303	2	14	1.87	0.05	0	0	0	0	0	0	0.05	1	263	0	0.49	0.08	0.33	0.37	0.23	2465000	2450000	0	15000	0.99	0.01	0	21.7	1	3.8	6	4	NA	3	NA
304	2	4	1.75	1	0	0	0	0	0	0	1	1	144	754000	0	0.15	0.07	0.42	0.36	22490200	8490200	12000000	2000000	0.38	0.09	0.53	24.8	2	3.8	6	2	NA	1	NA
305	2	9	1.81	0	0	0	0	0	0	0	0	0	796	301000	0.42	0.05	0.15	0.36	0.44	5363000	1863000	3500000	0	0.35	0	0.65	7.4	1	4	3	2	NA	1	NA
306	2	7	1.31	0.05	0	0	0	0	0	0	0.05	1	504	350000	0	0.22	0.33	0.28	0.17	1072625	872625	200000	0	0.81	0	0.19	43.5	41	3.4	6	3	NA	3	NA
307	2	11	1.33	0.03	0	0	0	0	0	0	0.03	1	565	0	0.45	0.24	0.37	0.22	0.17	822250	822250	0	0	1	0	0	25	22	4.3	6	3	NA	3	NA
308	2	6	1.24	0	0	0	0	0	0	0	0	0	273	0	0.54	0.36	0.41	0.14	0.08	1209688	1079688	130000	0	0.89	0	0.11	16.4	3	4	3	5	NA	3	NA
309	2	12	4.28	7.27	4.51	0.62	0	0	2.62	0.36	0.15	0.02	562	0	0.48	0.22	0.41	0.23	0.14	7375500	6675500	700000	0	0.91	0	0.09	37.1	8	4	3	3	NA	2	NA
310	2	3	4.87	0.42	0	0	0	0	0.4	0.95	0.02	0.05	430	0	0.5	0.27	0.27	0.37	0.08	902250	882250	0	20000	0.98	0.02	0	19.5	1	4	4	5	NA	3	NA
311	2	5	3.66	3.42	0.71	0.21	0	0	2.61	0.77	0.1	0.03	355	100	0.6	0.11	0.34	0.39	0.16	2491868	1511868	0	980000	0.61	0.39	0	23.6	4	4.4	4	3	NA	2	NA
312	2	5	3.55	1.45	0	0	0	0	1.41	0.97	0.04	0.03	1647	190000	0.5	0.07	0.26	0.29	0.38	4178900	3658900	0	520000	0.88	0.12	0	35.6	6	3.4	4	3	NA	3	NA
313	2	2	4.74	15.59	13.1	0.84	0	0	2.34	0.15	0.16	0.01	998	500000	0.47	0.22	0.36	0.24	0.18	11185420	8680420	1000000	1505000	0.78	0.13	0.09	34.8	7	4.5	2	3	NA	2	NA
314	2	6	1.5	0.53	0	0	0	0	0.4	0.75	0.13	0.25	303	155000	0.52	0.22	0.4	0.26	0.11	1779890	1489770	290120	0	0.84	0	0.16	9.9	1	3.7	4	5	NA	3	NA
315	2	4	3.3	0.1	0	0	0	0	0	0	0.1	1	275	0	0.5	0.12	0.46	0.39	0.04	2453600	1623600	800000	30000	0.66	0.01	0.33	9.9	1	3.3	6	4	NA	4	NA
316	2	6	8	5.42	4.01	0.74	0	0	1.19	0.22	0.22	0.04	1202	505000	0.34	0.07	0.29	0.38	0.25	17651800	8901800	8460000	290000	0.5	0.02	0.48	46.3	16	3.8	2	3	NA	1	NA
317	2	3	1.05	0.42	0	0	0.2	0.48	0.2	0.48	0.02	0.05	220	0	0.5	0.28	0.15	0.35	0.22	3365600	2115000	930600	320000	0.63	0.1	0.28	52	1	4	3	5	NA	5	NA
318	2	5	2.78	0.38	0	0	0	0	0	0	0.38	1	170	80000	0.18	0.25	0.25	0.32	0.18	6029783	679783	5350000	0	0.11	0	0.89	10.5	18	4	6	3	NA	5	NA
319	2	4	3.57	2.87	0.49	0.17	0.69	0.24	1.41	0.49	0.26	0.09	223	0	0.48	0.21	0.43	0.3	0.06	4358232	4358232	0	0	1	0	0	4.7	3	3.3	3	4	NA	3	NA
320	2	20	15.64	6.09	2.5	0.41	0	0	3.23	0.53	0.37	0.06	5348	380000	0.6	0.16	0.32	0.34	0.18	33757790	30937790	2400000	420000	0.92	0.01	0.07	22.5	6	3.5	NA	NA	NA	1	NA
321	2	7	5.23	4.43	1.68	0.38	0.22	0.05	2.39	0.54	0.13	0.03	424	60000	0.5	0.15	0.57	0.14	0.14	6092500	5492500	600000	0	0.9	0	0.1	48	4	3.2	3	4	NA	4	NA
322	2	7	4.24	1.11	0.7	0.63	0	0	0	0	0.41	0.37	134	125000	0.3	0.06	0.4	0.37	0.16	4725000	1690000	3000000	35000	0.36	0.01	0.63	0	2	3.7	2	4	NA	4	NA
323	2	10	2.09	0.1	0	0	0	0	0	0	0.1	1	421	300000	0.46	0.06	0.17	0.33	0.44	39144500	9144500	30000000	0	0.23	0	0.77	50	2	3	1	2	NA	1	NA
324	2	8	10	0.2	0	0	0	0	0	0	0.2	1	902	500000	0.6	0.02	0.1	0.28	0.6	46098000	10098000	36000000	0	0.22	0	0.78	11.1	1	4	1	1	NA	1	NA
325	2	9	9.15	4.78	4.68	0.98	0	0	0	0	0.1	0.02	836	0	0.5	0.14	0.08	0.19	0.59	1825000	975000	0	850000	0.53	0.47	0	4.4	5	3	2	2	NA	2	NA
326	2	10	30	4.34	2.02	0.47	0.82	0.19	1.42	0.33	0.09	0.02	834	200000	0.2	0.02	0.2	0.5	0.28	3869992	3500000	199992	170000	0.9	0.04	0.05	12.5	6	3	1	1	NA	2	NA
327	2	3	3.18	1.27	0	0	0	0	1.19	0.94	0.08	0.06	294	0	0.48	0.12	0.44	0.43	0.02	1049800	949800	0	100000	0.9	0.1	0	29.3	1	3.7	4	4	NA	3	NA
328	2	4	2.29	0.02	0	0	0	0	0	0	0.02	1	157	0	0.78	0.17	0.27	0.26	0.31	802954	442954	360000	0	0.55	0	0.45	12.3	14	3.5	6	3	NA	3	NA
329	2	7	3.18	2.15	0	0	2	0.93	0	0	0.15	0.07	308	0	0.62	0.06	0.18	0.52	0.23	3640870	1380870	1780000	480000	0.38	0.13	0.49	47.4	20	3.8	5	3	NA	4	NA
330	2	5	1.82	1.6	0	0	0	0	1.6	1	0	0	200	0	0.5	0.16	0.4	0.2	0.24	500000	0	200000	300000	0	0.6	0.4	19.8	7	3.7	4	3	NA	2	NA
331	2	9	1.87	0.6	0	0	0.6	1	0	0	0	0	307	0	0.51	0.44	0.33	0.1	0.13	1135730	795730	340000	0	0.7	0	0.3	35.1	4	4.7	5	5	NA	5	NA
332	2	7	2.12	4.4	4	0.91	0.4	0.09	0	0	0	0	503	282000	0.5	0.14	0.18	0.27	0.41	1315650	1285650	30000	0	0.98	0	0.02	36.6	5	4.5	2	3	NA	3	NA
333	2	2	2.44	0.58	0	0	0.1	0.17	0.4	0.69	0.08	0.14	317	195000	0.45	0.1	0.23	0.48	0.19	1694650	1394650	0	300000	0.82	0.18	0	40	12	4.6	4	3	NA	3	NA
334	2	11	2.93	0.23	0.2	0.87	0	0	0	0	0.03	0.13	748	0	0.51	0.18	0.36	0.28	0.19	2689500	1669500	1020000	0	0.62	0	0.38	33.3	14	4.5	2	3	NA	3	NA
335	2	4	2.88	0.15	0	0	0	0	0	0	0.15	1	1264	0	0.5	0.47	0.4	0.13	0	21125000	200000	20800000	125000	0.01	0.01	0.98	44.4	13	4	6	5	NA	1	NA
336	2	1	4.11	0.25	0	0	0	0	0	0	0.25	1	345	75000	0.58	0.36	0.24	0.37	0.03	1504788	1254788	200000	50000	0.83	0.03	0.13	42.4	11	3.7	6	5	NA	5	NA
337	2	7	3.98	0.95	0	0	0.8	0.84	0	0	0.15	0.16	905	650000	0.77	0.17	0.37	0.31	0.15	14745104	8625104	6000000	120000	0.58	0.01	0.41	33	4	4	5	2	NA	1	NA
338	2	5	2.88	4.95	3.02	0.61	0.3	0.06	1.58	0.32	0.05	0.01	989	90000	0.6	0.24	0.21	0.42	0.13	8124600	3840600	3234000	1050000	0.47	0.13	0.4	22	4	4	3	2	NA	2	NA
339	2	7	1.15	0.1	0	0	0	0	0	0	0.1	1	132	0	0.33	0.14	0.23	0.43	0.2	236000	171000	65000	0	0.72	0	0.28	10.8	2	4	6	5	NA	3	NA
340	2	6	3.58	8.2	7.38	0.9	0.82	0.1	0	0	0	0	324	0	0.39	0.1	0.11	0.47	0.31	2566608	1766608	0	800000	0.69	0.31	0	41.1	6	4.5	2	3	NA	2	NA
341	2	4	2.47	3.34	3.31	0.99	0	0	0	0	0.03	0.01	170	0	0.5	0.16	0.29	0.25	0.29	2439248	1284248	240000	915000	0.53	0.38	0.1	32.9	1	3	2	3	NA	2	NA
342	2	9	33.1	1.78	1.71	0.96	0	0	0	0	0.07	0.04	2769	1240000	0.54	0.15	0.02	0.44	0.4	65631775	26031775	38400000	1200000	0.4	0.02	0.59	40.3	8	3.8	1	NA	NA	NA	NA
343	2	8	3.78	0.66	0	0	0.4	0.61	0	0	0.26	0.39	519	90000	0.66	0.35	0.33	0.31	0.02	2219150	798150	1081000	340000	0.36	0.15	0.49	39.9	4	4.2	3	5	NA	5	NA
344	2	4	6.36	0.87	0	0	0	0	0.8	0.92	0.07	0.08	125	0	0.6	0.08	0.62	0.2	0.1	3930000	0	3640000	290000	0	0.07	0.93	16.2	4	3.7	4	4	NA	4	NA
345	2	3	3.25	0.23	0	0	0.2	0.87	0	0	0.03	0.13	618	45000	0.62	0.07	0.75	0.14	0.05	540000	0	540000	0	0	0	1	16.7	16	2	5	4	NA	4	NA
346	2	6	6.19	2.77	1.99	0.72	0.69	0.25	0	0	0.08	0.03	1417	225000	0.72	0.08	0.36	0.13	0.43	4325000	4325000	0	0	1	0	0	74.6	5	2.7	2	3	NA	3	NA
347	2	6	6	0.82	0	0	0.8	0.97	0	0	0.02	0.02	253	80000	0.51	0.09	0.24	0.58	0.1	661000	643000	0	18000	0.97	0.03	0	4.4	4	4.1	5	2	NA	3	NA
348	2	8	3.75	1.01	1	0.99	0	0	0	0	0.01	0.01	271	0	0.72	0.14	0.33	0.34	0.19	1445600	1445600	0	0	1	0	0	30	2	4.5	2	3	NA	3	NA
349	2	5	2.15	0.02	0	0	0	0	0	0	0.02	1	94	30000	0.32	0.18	0.27	0.51	0.04	3632500	3537500	0	95000	0.97	0.03	0	33	1	3.5	6	5	NA	3	NA
350	2	7	1.92	0.2	0	0	0.2	1	0	0	0	0	145	275000	0.47	0.11	0.28	0.52	0.1	6160000	3558000	2300000	302000	0.58	0.05	0.37	31.8	1	4.5	5	3	NA	3	NA
351	2	6	3.5	0.29	0	0	0	0	0	0	0.29	1	378	0	0.5	0.13	0.52	0.13	0.22	1223200	243200	600000	380000	0.2	0.31	0.49	35	10	3.8	6	4	NA	4	NA
352	2	10	2	0.51	0	0	0.1	0.2	0.4	0.78	0.01	0.02	164	0	0.6	0.12	0.49	0.35	0.05	1376000	1340000	0	36000	0.97	0.03	0	0	3	4.8	4	4	NA	3	NA
353	2	6	1.68	1.34	0	0	1.3	0.97	0	0	0.04	0.03	222	0	0.42	0.14	0.43	0.2	0.23	6050000	5700000	0	350000	0.94	0.06	0	0	3	4.2	5	4	NA	3	NA
354	2	14	2.5	2.22	0	0	0.31	0.14	1.41	0.64	0.51	0.23	1271	0	0.24	0.07	0.19	0.46	0.28	3455875	1455875	2000000	0	0.42	0	0.58	16.5	2	4.3	3	2	NA	3	NA
355	2	10	2	5.92	4.8	0.81	1.07	0.18	0	0	0	0	700	20000	0.58	0.07	0.41	0.14	0.37	3038750	1913750	0	1125000	0.63	0.37	0	43.4	22	4.2	2	3	NA	4	NA
356	2	3	1.92	0.04	0	0	0	0	0	0	0.04	1	324	170000	0.67	0.09	0.25	0.26	0.4	8237000	7987000	200000	50000	0.97	0.01	0.02	21.5	5	4	6	2	NA	3	NA
357	2	5	0.51	2.2	0.99	0.45	0	0	1.21	0.55	0	0	146	0	0.51	0.01	0.82	0.05	0.11	2804000	0	2104000	700000	0	0.25	0.75	34.2	0	5	4	4	NA	4	NA
358	2	2	0.02	0	0	0	0	0	0	0	0	0	192	0	0.33	0.19	0.21	0.36	0.23	3476219	316219	3160000	0	0.09	0	0.91	0	1	4.3	3	NA	NA	5	NA
359	2	6	1.26	0.2	0	0	0	0	0.2	1	0	0	316	0	0.36	0.03	0.22	0.34	0.41	570000	0	570000	0	0	0	1	33.3	1	4.2	4	4	NA	4	NA
360	2	12	9.13	5.02	4.42	0.88	0.5	0.1	0	0	0.1	0.02	385	0	0.45	0.14	0.29	0.29	0.28	17584000	16624000	0	960000	0.95	0.05	0	9.2	6	3.8	2	2	NA	2	NA
361	2	5	4.01	0.4	0	0	0.4	1	0	0	0	0	343	0	0.66	0.11	0.33	0.27	0.28	2700000	960000	1400000	340000	0.36	0.13	0.52	30.2	5	3.6	5	3	NA	4	NA
362	2	6	0.86	0	0	0	0	0	0	0	0	0	104	0	0.94	0.37	0.42	0.21	0	160	160	0	0	1	0	0	33.9	4	3	3	5	NA	5	NA
363	2	6	1.32	0.31	0	0	0.3	0.97	0	0	0.01	0.03	160	0	0.49	0.28	0.14	0.33	0.26	542500	542500	0	0	1	0	0	24.4	4	3.7	5	5	NA	3	NA
364	2	10	1.63	0.33	0	0	0.3	0.91	0	0	0.03	0.09	279	0	0.6	0.11	0.61	0.24	0.04	888750	693750	0	195000	0.78	0.22	0	33.3	9	3.8	5	4	NA	4	NA
365	2	7	1.62	0.05	0	0	0	0	0	0	0.05	1	176	0	0.5	0.07	0.59	0.32	0.02	809428	659428	150000	0	0.81	0	0.19	43	7	3.2	6	4	NA	4	NA
366	2	8	1.67	0.02	0	0	0	0	0	0	0.02	1	108	0	0.47	0.22	0.44	0.33	0	672000	672000	0	0	1	0	0	35.7	8	3.3	6	3	NA	3	NA
367	2	6	0.68	0.61	0	0	0.6	0.98	0	0	0.01	0.02	192	0	0.58	0.31	0.49	0.08	0.12	25000	0	25000	0	0	0	1	32.8	37	4.5	5	3	NA	5	NA
368	2	7	4.86	0.3	0	0	0	0	0	0	0.3	1	759	49802	0.41	0.18	0.36	0.36	0.1	1998500	1973500	25000	0	0.99	0	0.01	21.1	6	4	6	3	NA	3	NA
369	2	8	3.25	6.5	5.98	0.92	0	0	0	0	0.52	0.08	1100	300000	0.46	0.06	0.52	0.16	0.26	18389250	9789250	6000000	2600000	0.53	0.14	0.33	37.3	3	5	2	4	NA	4	NA
370	2	7	3.26	0.3	0	0	0.3	1	0	0	0	0	3259	730000	0.53	0.24	0.32	0.21	0.22	7573267	6713267	500000	360000	0.89	0.05	0.07	0	1	5	1	1	NA	1	NA
371	2	4	2.09	1.86	0	0	0	0	1.8	0.97	0.06	0.03	695	300000	0.54	0.14	0.08	0.45	0.34	5966300	5166300	0	800000	0.87	0.13	0	19.9	2	4	4	2	NA	3	NA
372	2	2	4.25	0.03	0	0	0	0	0	0	0.03	1	344	205000	0.14	0.26	0.38	0.24	0.13	1069050	1038050	5000	26000	0.97	0.02	0	33.3	1	4.5	6	3	NA	3	NA
373	2	7	12.96	0.72	0	0	0	0	0	0	0.72	1	769	0	0.49	0.25	0.33	0.33	0.09	11540899	10915899	400000	225000	0.95	0.02	0.03	2.1	3	4.3	6	2	NA	1	NA
374	2	4	3.06	0.7	0	0	0.2	0.29	0	0	0.5	0.71	3120	0	0.81	0.03	0.73	0.23	0.01	4927204	3497204	910000	520000	0.71	0.11	0.18	23.1	4	4.8	1	4	NA	NA	NA
375	2	5	2.2	0.47	0	0	0.3	0.64	0	0	0.17	0.36	603	0	0.49	0.26	0.11	0.63	0	9529195	9229195	115000	185000	0.97	0.02	0.01	8.5	3	4	3	5	NA	3	NA
376	2	6	6.99	5.18	5.08	0.98	0	0	0	0	0.1	0.02	485	0	0.49	0.13	0.26	0.61	0	2261000	1221000	1040000	0	0.54	0	0.46	34.4	6	4.3	2	3	NA	2	NA
377	2	8	7.34	0.49	0	0	0.1	0.2	0	0	0.39	0.8	862	280000	0.52	0.02	0.09	0.85	0.04	13055825	10570825	2250000	235000	0.81	0.02	0.17	23.8	3	3.7	6	2	NA	1	NA
378	2	7	12	0.9	0	0	0.2	0.22	0.4	0.44	0.3	0.33	1956	0	0.49	0.05	0.12	0.74	0.08	6434350	5434350	50000	950000	0.84	0.15	0.01	10.7	4	3.6	3	2	NA	2	NA
379	2	6	5.74	1.72	0	0	0	0	1.6	0.93	0.12	0.07	941	0	0.45	0.16	0.09	0.5	0.26	10317400	9817400	0	500000	0.95	0.05	0	20.7	5	3.3	4	2	NA	3	NA
380	2	3	3.34	0.06	0	0	0	0	0	0	0.06	1	708	0	0.5	0.05	0.23	0.68	0.03	3498035	3433035	0	65000	0.98	0.02	0	38.1	1	4	6	3	NA	3	NA
381	2	5	7.72	5.78	5.2	0.9	0	0	0	0	0.58	0.1	1611	0	0.57	0.07	0.09	0.37	0.46	16241250	15282250	159000	800000	0.94	0.05	0.01	17.8	13	3.1	2	1	NA	2	NA
382	2	4	1.5	1.3	0	0	0	0	1.2	0.92	0.1	0.08	175	0	0.4	0.09	0.11	0.23	0.57	11903750	11343750	200000	360000	0.95	0.03	0.02	43	0	4	4	5	NA	3	NA
383	2	8	4.65	0.41	0	0	0.3	0.73	0	0	0.11	0.27	621	0	0.43	0.14	0.32	0.4	0.13	5107600	2402600	2705000	0	0.47	0	0.53	23.9	9	4	5	3	NA	3	NA
384	2	3	3.22	0.85	0	0	0.5	0.59	0	0	0.35	0.41	1248	0	0.48	0.15	0.13	0.71	0.01	1458500	933500	0	525000	0.64	0.36	0	23.3	3	3.5	3	5	NA	2	NA
386	2	4	4.05	1.56	0	0	0.7	0.45	0.8	0.51	0.06	0.04	1810	0	0.41	0.06	0.1	0.26	0.58	1814000	1534000	0	280000	0.85	0.15	0	5.8	4	2.2	3	4	NA	3	NA
387	2	10	12	12.95	11.14	0.86	0.39	0.03	1.42	0.11	0	0	838	273000	0.57	0.07	0.37	0.45	0.12	23807300	14759800	1800000	7247500	0.62	0.3	0.08	2.5	6	3.5	2	1	NA	2	NA
388	2	5	5.87	1.66	1	0.6	0	0	0.6	0.36	0.07	0.04	205	135000	0.4	0.09	0.39	0.5	0.02	3200000	2100000	425000	675000	0.66	0.21	0.13	16.6	3	4.3	3	2	NA	3	NA
389	2	5	8	2	0	0	0	0	2	1	0	0	139	0	0.56	0.1	0.42	0.43	0.05	8424800	2124800	6300000	0	0.25	0	0.75	10	0	4	4	4	NA	4	NA
390	2	5	5.5	1.83	0	0	0	0	1.79	0.98	0.04	0.02	307	35000	0.45	0.12	0.47	0.33	0.09	5895600	5465600	300000	130000	0.93	0.02	0.05	9.1	0	4	4	4	NA	3	NA
391	2	8	35	11.37	9.66	0.85	0	0	1.59	0.14	0.11	0.01	419	755000	0.3	0.11	0.08	0.53	0.28	25288000	21638000	2600000	1050000	0.86	0.04	0.1	8	8	4.3	1	1	NA	2	NA
392	2	9	7.67	2.16	1.49	0.69	0	0	0	0	0.67	0.31	727	300000	0.6	0.11	0.46	0.19	0.24	7817000	6017000	800000	1000000	0.77	0.13	0.1	9.8	15	4.2	2	4	NA	3	NA
393	2	7	1.67	0.63	0	0	0	0	0.6	0.95	0.03	0.05	256	0	0.5	0.11	0.33	0.44	0.13	1580000	1440000	140000	0	0.91	0	0.09	0	3	4	4	4	NA	3	NA
394	2	10	3.92	6.57	5.52	0.84	0.39	0.06	0.59	0.09	0.07	0.01	524	0	0.44	0.07	0.44	0.41	0.09	7354750	7354750	0	0	1	0	0	0	3	4	2	4	NA	3	NA
395	2	5	6.17	7.71	6.09	0.79	0	0	1.39	0.18	0.23	0.03	531	200000	0.5	0.07	0.23	0.38	0.32	8827750	8642750	0	185000	0.98	0.02	0	27.9	12	4.2	2	3	NA	2	NA
396	2	5	2.94	3.86	3.71	0.96	0	0	0	0	0.15	0.04	310	0	0.64	0.04	0.19	0.45	0.32	5605600	3005600	1000000	1600000	0.54	0.29	0.18	8.6	3	4	2	2	NA	2	NA
397	2	8	4.84	1.33	1	0.75	0	0	0	0	0.33	0.25	258	0	0.45	0.08	0.47	0.19	0.26	11910000	7360000	4400000	150000	0.62	0.01	0.37	0	14	4.8	2	4	NA	4	NA
398	2	5	5.13	3.25	2.01	0.62	0.29	0.09	0.81	0.25	0.13	0.04	359	0	0.69	0.19	0.28	0.23	0.31	28113000	8849000	19250000	14000	0.31	0	0.68	13.6	2	3.8	NA	NA	NA	1	NA
399	2	15	11.25	16.91	14.04	0.83	0.34	0.02	2.37	0.14	0.17	0.01	315	39000	0.56	0.13	0.15	0.34	0.39	19174000	13674000	0	5500000	0.71	0.29	0	6.7	9	4.3	2	1	NA	2	NA
400	2	9	15	0.85	0.7	0.82	0	0	0	0	0.15	0.18	238	0	0.34	0.09	0.44	0.42	0.06	1440000	1440000	0	0	1	0	0	0	11	3.4	2	4	NA	3	NA
401	2	6	7.75	2.24	1.99	0.89	0.2	0.09	0	0	0.04	0.02	398	150000	0.36	0.14	0.17	0.59	0.11	26518750	20518750	6000000	0	0.77	0	0.23	12	1	4	2	2	NA	1	NA
402	2	6	4	1.05	1	0.95	0	0	0	0	0.05	0.05	306	0	0.5	0.07	0.39	0.44	0.09	1161750	1101750	0	60000	0.95	0.05	0	19.6	8	4.1	2	4	NA	3	NA
404	2	8	7.63	8.46	7.19	0.85	0.34	0.04	0.76	0.09	0.17	0.02	209	100000	0.56	0.17	0.21	0.27	0.34	12730000	12730000	0	0	1	0	0	2	1	4	2	2	NA	2	NA
406	2	7	4.51	0.02	0	0	0	0	0	0	0.02	1	255	0	0.55	0.19	0.32	0.35	0.15	1815450	1815450	0	0	1	0	0	3.3	2	3.7	6	4	NA	3	NA
407	2	3	0.5	0	0	0	0	0	0	0	0	0	28	0	1	1	0	0	0	60000	0	60000	0	0	0	1	100	8	3.2	3	NA	NA	NA	NA
408	2	6	3.96	5.6	2.02	0.36	0	0	3.58	0.64	0	0	295	330000	0.49	0.16	0.22	0.28	0.35	10309600	7889600	720000	1700000	0.77	0.16	0.07	31.2	2	4	3	2	NA	2	NA
409	2	3	2.88	3.9	0	0	0.51	0.13	3.39	0.87	0	0	1870	350000	0.72	0.12	0.72	0.06	0.09	7475556	5075556	1200000	1200000	0.68	0.16	0.16	16.5	3	4.4	4	4	NA	4	NA
410	2	5	1.82	1.86	0	0	0.2	0.11	1.6	0.86	0.06	0.03	592	425000	0.76	0.12	0.32	0.27	0.29	501844	401844	100000	0	0.8	0	0.2	17.7	5	4.8	4	4	NA	3	NA
411	2	8	2.64	2.32	0	0	0.3	0.13	2	0.86	0.02	0.01	347	0	0.59	0.16	0.26	0.22	0.36	5410000	5225000	0	185000	0.97	0.03	0	54.5	8	3.9	4	3	NA	3	NA
412	2	6	3.89	7.3	6.79	0.93	0.29	0.04	0	0	0.22	0.03	810	1299999	0.33	0.2	0.22	0.3	0.27	47058960	46558960	400000	100000	0.99	0	0.01	26.2	8	3.7	1	1	NA	1	NA
413	2	7	2.92	0	0	0	0	0	0	0	0	0	109	0	0.8	0.17	0.39	0.4	0.04	0	0	0	0	NA	NA	NA	41.1	19	4	3	3	NA	NA	NA
414	2	10	3.29	3.56	1.21	0.34	0.71	0.2	1.39	0.39	0.25	0.07	516	0	0.2	0.23	0.35	0.22	0.19	6709313	769313	0	5940000	0.11	0.89	0	18.8	10	3.8	3	3	NA	2	NA
415	2	6	1.65	2.67	1	0.38	0	0	1.61	0.61	0.05	0.02	589	0	0.44	0.18	0.34	0.28	0.2	5202800	5202800	0	0	1	0	0	27.6	2	4.5	3	3	NA	3	NA
416	2	7	1.2	4.4	4.31	0.98	0.09	0.02	0	0	0	0	373	0	0.51	0.03	0.64	0.27	0.06	660000	0	500000	160000	0	0.24	0.76	20	18	3.3	2	4	NA	4	NA
417	2	8	1.13	0.1	0	0	0	0	0	0	0.1	1	127	0	0.49	0.13	0.28	0.57	0.02	1338188	1302188	0	36000	0.97	0.03	0	1.9	1	3.7	6	4	NA	3	NA
418	2	6	1.78	3.58	2.9	0.81	0	0	0.61	0.17	0.07	0.02	420	0	0.81	0.06	0.31	0.58	0.05	1448000	48000	0	1400000	0.03	0.97	0	34.3	2	3.7	2	4	NA	2	NA
419	2	9	2.91	1.33	0.5	0.38	0	0	0.81	0.61	0.03	0.02	472	0	0.5	0.08	0.43	0.4	0.09	3140000	2640000	0	500000	0.84	0.16	0	14.1	5	4	3	4	NA	3	NA
420	2	4	1.56	0.01	0	0	0	0	0	0	0.01	1	186	20000	0.93	0.17	0.61	0.09	0.13	475550	402550	70000	3000	0.85	0.01	0.15	50	2	4.3	6	3	NA	5	NA
421	2	9	3.08	4.1	0	0	0.7	0.17	2.99	0.73	0.41	0.1	552	0	0.5	0.3	0.21	0.42	0.07	2032000	1852000	150000	30000	0.91	0.01	0.07	33.3	6	3.5	4	5	NA	3	NA
422	2	6	5.41	1.65	0.69	0.42	0	0	0.79	0.48	0.15	0.09	292	185000	0.61	0.16	0.49	0.25	0.1	6981321	5676321	960000	345000	0.81	0.05	0.14	7.5	9	3.8	3	2	NA	3	NA
423	2	10	8.25	12.72	8.52	0.67	0	0	3.18	0.25	1.02	0.08	1018	210000	0.62	0.12	0.37	0.4	0.11	9140000	6110000	550000	2480000	0.67	0.27	0.06	22.2	18	2.5	2	1	NA	2	NA
424	2	8	6.25	4.65	2.7	0.58	0.51	0.11	1.4	0.3	0.05	0.01	703	80000	0.48	0.26	0.34	0.31	0.09	2240400	1750400	0	490000	0.78	0.22	0	15.8	9	4	3	3	NA	2	NA
425	2	7	2.63	1.63	0	0	0.2	0.12	1.4	0.86	0.03	0.02	866	200000	0.46	0.14	0.4	0.28	0.17	5032000	4792000	240000	0	0.95	0	0.05	10.5	20	4.5	4	3	NA	3	NA
426	2	7	1.33	4.81	3.61	0.75	0	0	1.2	0.25	0	0	518	50000	0.34	0.05	0.19	0.48	0.28	6100000	1300000	4800000	0	0.21	0	0.79	25	11	4	3	3	NA	3	NA
427	2	6	4	0.65	0	0	0	0	0.6	0.92	0.05	0.08	315	90000	0.47	0.07	0.47	0.37	0.09	6764400	1832400	4200000	732000	0.27	0.11	0.62	28.8	6	2	4	4	NA	4	NA
428	2	3	2.5	0.36	0	0	0.3	0.83	0	0	0.06	0.17	194	0	0.52	0.11	0.35	0.39	0.14	6620000	1000000	5500000	120000	0.15	0.02	0.83	22.2	1	4	5	4	NA	4	NA
429	2	9	2.55	1.14	0	0	0.3	0.26	0.8	0.7	0.05	0.04	397	300000	0.57	0.13	0.46	0.23	0.18	2481400	1061400	1360000	60000	0.43	0.02	0.55	22.5	9	4.5	3	3	NA	4	NA
430	2	7	1.75	2.1	0	0	0.29	0.14	1.81	0.86	0	0	79	60000	0.14	0.09	0.35	0.47	0.09	8400000	7230000	450000	720000	0.86	0.09	0.05	0	0	NA	4	NA	NA	NA	NA
431	2	4	1.5	0.01	0	0	0	0	0	0	0.01	1	132	0	1	0.03	0.44	0.3	0.23	153000	128000	25000	0	0.84	0	0.16	40	1	4	6	4	NA	5	NA
432	2	3	5.65	0.07	0	0	0	0	0	0	0.07	1	739	492000	0.74	0.07	0.34	0.37	0.22	3750000	3750000	0	0	1	0	0	42.3	9	4.2	6	3	NA	3	NA
433	2	6	4.5	3.98	0.72	0.18	0	0	3.18	0.8	0.08	0.02	134	0	0.59	0.05	0.29	0.4	0.26	160000	160000	0	0	1	0	0	11.1	1	3	4	4	NA	3	NA
435	2	7	2.63	1.63	0	0	0.2	0.12	1.4	0.86	0.03	0.02	866	200000	0.46	0.14	0.4	0.28	0.17	5032000	4792000	240000	0	0.95	0	0.05	10.5	20	4.5	4	3	NA	3	NA
436	2	3	3.17	4.88	1.9	0.39	0.1	0.02	2.78	0.57	0.1	0.02	1145	0	0.41	0.16	0.34	0.3	0.19	3510000	2110000	600000	800000	0.6	0.23	0.17	4.3	19	4.3	3	3	NA	3	NA
437	2	5	1.95	1.45	0	0	0	0	1.41	0.97	0.04	0.03	768	0	0.58	0.2	0.36	0.17	0.26	18635600	16172600	2160000	303000	0.87	0.02	0.12	7.4	5	4	4	2	NA	1	NA
438	2	10	3	8.29	3.73	0.45	0.58	0.07	3.81	0.46	0.17	0.02	815	0	0.58	0.05	0.12	0.48	0.35	5942000	5126000	0	816000	0.86	0.14	0	27.3	16	4.5	3	3	NA	2	NA
439	2	7	2.45	3.65	2.99	0.82	0	0	0.58	0.16	0.04	0.01	248	255000	0.39	0.06	0.29	0.35	0.29	2916500	1966500	500000	450000	0.67	0.15	0.17	10	15	4.7	3	3	NA	3	NA
440	2	4	7.25	2.05	0.7	0.34	0.1	0.05	1.21	0.59	0.04	0.02	202	0	0.25	0.1	0.5	0.37	0.02	5674000	2449000	2160000	1065000	0.43	0.19	0.38	22.9	0	4	3	4	NA	3	NA
441	2	5	2	0.2	0	0	0	0	0.2	1	0	0	306	0	0.71	0.13	0.55	0.23	0.1	0	0	0	0	NA	NA	NA	0	10	3.7	4	4	NA	NA	NA
442	2	4	1.66	0.03	0	0	0	0	0	0	0.03	1	344	0	0.47	0.16	0.34	0.32	0.18	144000	144000	0	0	1	0	0	29.1	9	4.1	6	3	NA	3	NA
443	2	6	4.66	0.73	0	0	0.1	0.14	0.4	0.56	0.22	0.31	773	0	0.78	0.19	0.32	0.38	0.11	1212000	1137000	0	75000	0.94	0.06	0	24.7	30	3.3	3	3	NA	3	NA
444	2	9	3.49	6.89	3.03	0.44	0	0	3.79	0.55	0.07	0.01	819	180000	0.49	0.07	0.32	0.39	0.22	14448700	5162700	7400000	1886000	0.36	0.13	0.51	12.7	15	3.8	3	4	NA	1	NA
445	2	5	1.63	0.26	0	0	0	0	0.2	0.77	0.06	0.23	104	0	0.5	0.15	0.37	0.35	0.13	1057600	1017600	0	40000	0.96	0.04	0	26.9	3	4.1	4	4	NA	3	NA
446	2	4	3.25	0.04	0	0	0	0	0	0	0.04	1	318	0	0.5	0.16	0.38	0.42	0.04	3001360	2921360	0	80000	0.97	0.03	0	0	3	3.3	6	4	NA	3	NA
447	2	3	14.5	2.9	2.9	1	0	0	0	0	0	0	595	0	0.52	0.03	0.09	0.17	0.71	0	0	0	0	NA	NA	NA	33.3	12	3	2	1	NA	NA	NA
448	2	6	3.24	0.42	0	0	0.4	0.95	0	0	0.02	0.05	71	0	0.54	0.14	0.42	0.2	0.24	4097500	237500	3600000	260000	0.06	0.06	0.88	25.3	1	4	5	4	NA	4	NA
449	2	6	4.05	3.6	2.48	0.69	1.01	0.28	0	0	0.11	0.03	556	15	0.46	0.26	0.36	0.32	0.07	18230000	8870000	9025000	335000	0.49	0.02	0.5	7.4	2	4.3	2	2	NA	1	NA
450	2	7	7	5.1	1.99	0.39	0	0	3.01	0.59	0.1	0.02	865	150000	0.49	0.07	0.34	0.56	0.02	5825000	5800000	0	25000	1	0	0	8.1	2	4	3	4	NA	2	NA
451	2	3	4.05	0.2	0	0	0	0	0	0	0.2	1	298	0	0.5	0.21	0.35	0.43	0.01	3420000	3000000	300000	120000	0.88	0.04	0.09	17.4	14	4	6	3	NA	3	NA
452	2	8	6.45	1.4	0.5	0.36	0.2	0.14	0.6	0.43	0.1	0.07	630	1175000	0.38	0.2	0.21	0.55	0.03	10138000	9748000	0	390000	0.96	0.04	0	16.8	4	3.7	1	2	NA	1	NA
453	2	3	2.03	5.55	0	0	0	0	5.38	0.97	0.17	0.03	1176	80000	0.41	0.07	0.15	0.78	0.01	2360000	1920000	40000	400000	0.81	0.17	0.02	4.8	1	3	4	4	NA	3	NA
454	2	8	1.55	0.46	0	0	0.4	0.87	0	0	0.06	0.13	218	0	0.5	0.04	0.45	0.51	0	1050000	1050000	0	0	1	0	0	14.1	7	3.2	5	4	NA	3	NA
455	2	2	2.29	0.15	0	0	0	0	0	0	0.15	1	124	0	0.5	0.15	0.45	0.4	0	758750	758750	0	0	1	0	0	36.2	2	3.8	6	4	NA	3	NA
456	2	6	1.03	0.37	0	0	0.3	0.81	0	0	0.07	0.19	109	100000	0.74	0.08	0.22	0.44	0.26	1645000	1495000	0	150000	0.91	0.09	0	25	3	3.5	5	5	NA	3	NA
457	2	10	4.2	0.4	0	0	0.4	1	0	0	0	0	425	210000	0.17	0.16	0.18	0.36	0.3	3000000	1800000	1200000	0	0.6	0	0.4	27	4	3	5	5	NA	3	NA
458	2	2	24.3	0.15	0	0	0	0	0	0	0.15	1	521	0	0.5	0.24	0.4	0.35	0.01	2016000	2016000	0	0	1	0	0	15.2	19	3	6	1	NA	2	NA
459	2	6	5.5	2.1	1.2	0.57	0	0	0.8	0.38	0.11	0.05	480	0	0.36	0.09	0.31	0.58	0.03	7882200	7222200	560000	100000	0.92	0.01	0.07	14	2	3.7	3	2	NA	3	NA
460	2	5	5.71	3.92	2.7	0.69	0.71	0.18	0.2	0.05	0.31	0.08	2305	80000	0.47	0.04	0.15	0.62	0.19	3158100	2918100	240000	0	0.92	0	0.08	47.9	16	4	2	3	NA	3	NA
461	2	4	3.03	0.02	0	0	0	0	0	0	0.02	1	296	0	0.5	0.22	0.3	0.3	0.18	3632750	3522750	110000	0	0.97	0	0.03	13.3	2	4	6	5	NA	3	NA
462	2	3	3.08	1.45	0	0	1.2	0.83	0	0	0.25	0.17	1546	40000	0.92	0.14	0.31	0.26	0.29	4100200	3825200	275000	0	0.93	0	0.07	22.2	3	4	3	3	NA	3	NA
463	2	2	2.51	0.1	0	0	0	0	0	0	0.1	1	1209	0	0.53	0.3	0.3	0.2	0.2	170000	170000	0	0	1	0	0	16.4	8	4.5	6	3	NA	3	NA
464	2	5	2.04	0.58	0	0	0.5	0.86	0	0	0.08	0.14	914	0	0.26	0.18	0.25	0.27	0.31	557000	402000	0	155000	0.72	0.28	0	10	16	3.6	5	3	NA	3	NA
465	2	6	4.07	0.04	0	0	0	0	0	0	0.04	1	749	45000	0.5	0.28	0.32	0.33	0.07	867050	767050	100000	0	0.88	0	0.12	13.4	6	3.7	6	5	NA	3	NA
466	2	7	3.03	0	0	0	0	0	0	0	0	0	427	0	0.88	0.13	0.4	0.24	0.23	15120006	120000	15000006	0	0.01	0	0.99	50	7	4.5	3	3	NA	5	NA
467	2	4	6.63	11.16	10.49	0.94	0.56	0.05	0	0	0.11	0.01	382	625000	0.64	0.05	0.35	0.34	0.26	9887000	3747000	0	6140000	0.38	0.62	0	3.6	5	4.3	2	4	NA	2	NA
468	2	10	2.35	3.05	2.9	0.95	0.09	0.03	0	0	0.06	0.02	122	14	0.55	0.25	0.25	0.28	0.22	1916500	1526500	0	390000	0.8	0.2	0	22.2	4	3	2	5	NA	2	NA
469	2	3	2.84	0.02	0	0	0	0	0	0	0.02	1	140	0	0.5	0.4	0.3	0.19	0.11	0	0	0	0	NA	NA	NA	25.2	11	3.3	6	5	NA	NA	NA
470	2	11	4.46	7.9	2.53	0.32	0	0	4.98	0.63	0.4	0.05	630	117500	0.41	0.3	0.46	0.13	0.1	11107500	3827500	3600000	3680000	0.34	0.33	0.32	12.6	18	4.7	3	3	NA	2	NA
471	2	13	3.76	7.65	4.51	0.59	0	0	2.98	0.39	0.15	0.02	482	0	0.7	0.07	0.59	0.22	0.12	0	0	0	0	NA	NA	NA	18.5	12	3	3	4	NA	NA	NA
472	2	9	5.16	2.86	0	0	0.09	0.03	2.6	0.91	0.17	0.06	399	0	0.57	0.09	0.39	0.28	0.24	922650	302650	0	620000	0.33	0.67	0	34.7	12	3.3	4	3	NA	2	NA
473	2	7	5.74	4.48	4.39	0.98	0	0	0	0	0.09	0.02	258	0	0.21	0.1	0.08	0.27	0.55	747500	747500	0	0	1	0	0	10	10	3.5	2	2	NA	3	NA
474	2	9	2.26	2.43	1.41	0.58	0.19	0.08	0.8	0.33	0.02	0.01	658	60000	0.42	0.07	0.51	0.34	0.09	2722750	2572750	0	150000	0.94	0.06	0	49.8	21	3.3	3	3	NA	4	NA
475	2	7	7.01	1.15	0	0	0	0	1	0.87	0.15	0.13	389	0	0.37	0.14	0.27	0.24	0.35	540000	300000	0	240000	0.56	0.44	0	16.4	3	4.3	4	2	NA	2	NA
476	2	7	5	0	0	0	0	0	0	0	0	0	361	200000	0.64	0.11	0.32	0.53	0.04	3930000	3880000	50000	0	0.99	0	0.01	10.5	3	4.5	3	2	NA	3	NA
477	2	9	3.75	3.11	1.99	0.64	1.09	0.35	0	0	0	0	411	140000	0.56	0.32	0.36	0.28	0.04	7233600	7221600	0	12000	1	0	0	7.1	1	3.8	2	5	NA	3	NA
478	2	2	2.75	9.1	8.74	0.96	0.36	0.04	0	0	0	0	42	0	0.5	0.43	0.29	0.29	0	4180000	480000	2000000	1700000	0.11	0.41	0.48	20	7	4	2	5	NA	2	NA
479	2	8	3.5	0.83	0.4	0.48	0	0	0.4	0.48	0.03	0.04	529	350000	0.65	0.03	0.22	0.63	0.12	1352400	1352400	0	0	1	0	0	14.8	6	4	3	2	NA	3	NA
480	2	7	2.41	4.86	3.99	0.82	0	0	0.78	0.16	0.05	0.01	472	0	0.67	0.09	0.44	0.31	0.16	2210900	1840900	120000	250000	0.83	0.11	0.05	14.1	2	3.6	3	4	NA	4	NA
481	2	4	1.25	2.4	2.4	1	0	0	0	0	0	0	286	0	0.54	0.2	0.2	0.38	0.22	3801000	0	2250000	1551000	0	0.41	0.59	0	1	4.5	2	5	NA	5	NA
482	2	3	1.75	0.21	0	0	0	0	0.2	0.95	0.01	0.05	488	0	0.72	0.46	0.19	0.17	0.18	190000	0	180000	10000	0	0.05	0.95	16.7	3	5	4	5	NA	5	NA
483	2	7	1	0.04	0	0	0	0	0	0	0.04	1	268	0	0.5	0.13	0.4	0.33	0.15	70000	0	70000	0	0	0	1	0	3	4	6	4	NA	4	NA
484	2	6	2.88	3.55	1.49	0.42	0.39	0.11	1.6	0.45	0.04	0.01	529	150000	0.46	0.03	0.51	0.26	0.2	3852000	1152000	2500000	200000	0.3	0.05	0.65	7.1	13	4	3	4	NA	4	NA
485	2	6	3.24	12.31	12.31	1	0	0	0	0	0	0	409	135000	0.62	0.17	0.28	0.35	0.21	3653182	3192182	300000	161000	0.87	0.04	0.08	16.7	73	4.4	2	NA	NA	2	NA
486	2	1	1	0.08	0	0	0	0	0	0	0.08	1	118	64923	0.97	0.21	0.59	0.09	0.1	318200	11200	7000	300000	0.04	0.94	0.02	50	4	4.3	6	3	NA	NA	NA
487	2	11	1.31	1.32	0	0	0	0	1.2	0.91	0.12	0.09	200	155000	0.76	0.15	0.55	0.3	0	375000	285000	0	90000	0.76	0.24	0	24.1	15	3.5	4	4	NA	4	NA
488	2	6	1.65	0.19	0	0	0	0	0	0	0.19	1	311	310000	0.41	0.11	0.23	0.58	0.09	11382500	2242500	9000000	140000	0.2	0.01	0.79	2.1	3	3.9	6	2	NA	1	NA
489	2	6	2.81	1.03	0	0	0.2	0.2	0.2	0.2	0.62	0.61	349	64000	0.67	0.13	0.42	0.41	0.05	1678956	1213956	0	465000	0.72	0.28	0	17.7	15	3.7	3	3	NA	4	NA
490	2	7	1.66	1.82	1.2	0.66	0	0	0.6	0.33	0.02	0.01	320	0	0.46	0.22	0.4	0.32	0.06	276000	276000	0	0	1	0	0	21.6	9	3.7	3	3	NA	3	NA
491	2	6	1.21	1.62	0	0	0.29	0.18	1.2	0.74	0.11	0.07	326	0	0.27	0.23	0.41	0.18	0.18	448000	228000	0	220000	0.51	0.49	0	41.9	4	3.2	4	3	NA	2	NA
492	2	6	2.27	2.98	2	0.67	0.69	0.23	0.21	0.07	0.09	0.03	251	0	0.48	0.13	0.39	0.44	0.04	7494750	2374750	3600000	1520000	0.32	0.2	0.48	33.3	7	4.4	3	3	NA	4	NA
493	2	7	4.25	7.33	7.33	1	0	0	0	0	0	0	554	420000	0.45	0.12	0.32	0.43	0.13	27498000	9498000	18000000	0	0.35	0	0.65	0	6	4.5	2	2	NA	1	NA
494	2	5	14	6.1	5	0.82	0	0	0.98	0.16	0.12	0.02	143	120000	0.61	0.11	0.13	0.34	0.42	6093500	5193500	900000	0	0.85	0	0.15	0	0	2.3	2	2	NA	2	NA
495	2	9	6.38	4.94	4.1	0.83	0.79	0.16	0	0	0.05	0.01	174	0	0.56	0.33	0.09	0.33	0.25	295000	0	0	295000	0	1	0	7.1	4	4	2	5	NA	2	NA
496	2	5	0.68	0.01	0	0	0	0	0	0	0.01	1	164	0	0.5	0.1	0.15	0.44	0.32	300000	0	300000	0	0	0	1	37.9	2	4	6	5	NA	4	NA
497	2	9	2.88	0.75	0	0	0.6	0.8	0	0	0.15	0.2	539	150000	0.6	0.17	0.36	0.24	0.23	2817500	1287500	1410000	120000	0.46	0.04	0.5	9.1	15	4.1	5	3	NA	3	NA
498	2	8	0.71	1.38	0.7	0.51	0	0	0.59	0.43	0.08	0.06	157	15000	0.38	0.16	0.32	0.29	0.24	430000	0	0	430000	0	1	0	0	4	4.5	3	4	NA	2	NA
499	2	5	1.18	0.15	0	0	0.1	0.67	0	0	0.05	0.33	101	0	0.49	0.16	0.27	0.24	0.34	3969500	374500	3520000	75000	0.09	0.02	0.89	23.4	4	4	3	5	NA	4	NA
500	2	10	1.84	2.8	1.99	0.71	0.39	0.14	0.39	0.14	0	0	893	0	0.58	0.05	0.48	0.38	0.09	6630000	5530000	1100000	0	0.83	0	0.17	15.3	1	4.8	3	4	NA	3	NA
501	2	15	3.2	1.84	0	0	1.2	0.65	0.61	0.33	0.04	0.02	1145	350000	0.41	0.12	0.18	0.24	0.46	6808100	1388100	5420000	0	0.2	0	0.8	40.6	16	4.3	1	3	NA	1	NA
502	2	11	2.93	2.61	0	0	0	0	2.61	1	0	0	336	50000	0.36	0.14	0.26	0.21	0.39	5437500	3737500	1700000	0	0.69	0	0.31	17	2	4.5	4	3	NA	3	NA
503	2	11	3	15	14.4	0.96	0	0	0.6	0.04	0	0	242	0	0.36	0.1	0.73	0.11	0.06	3050000	650000	2400000	0	0.21	0	0.79	0	6	4	2	4	NA	4	NA
504	2	10	3.75	3.63	2	0.55	0	0	1.6	0.44	0.04	0.01	685	300000	0.16	0.21	0.35	0.18	0.26	40747500	6997500	33600000	150000	0.17	0	0.82	14.3	1	4	1	1	NA	1	NA
505	2	4	1.5	0	0	0	0	0	0	0	0	0	101	78000	0.44	0.22	0.46	0.26	0.07	714000	714000	0	0	1	0	0	33.3	4	4	3	4	NA	3	NA
506	2	5	1.51	1	1	1	0	0	0	0	0	0	227	0	0.23	0.07	0.22	0.45	0.26	5940000	5400000	540000	0	0.91	0	0.09	0	1	3.7	2	4	NA	3	NA
507	2	11	1.12	1.28	0	0	0	0	1	0.78	0.28	0.22	2010	0	0.74	0.04	0.34	0.38	0.23	2250400	1250400	300000	700000	0.56	0.31	0.13	25.7	8	4.8	4	4	NA	4	NA
508	2	1	1.41	0.08	0	0	0	0	0	0	0.08	1	382	600000	0.59	0.07	0.22	0.71	0	3986541	1586541	2400000	0	0.4	0	0.6	0	8	5	6	2	NA	1	NA
509	2	4	7.81	9.04	9.04	1	0	0	0	0	0	0	779	0	0.56	0.1	0.47	0.26	0.17	8499888	5999888	2500000	0	0.71	0	0.29	15.5	9	4.5	2	4	NA	2	NA
510	2	7	4	1.45	0	0	0	0	1.2	0.83	0.25	0.17	595	275000	0.77	0.06	0.29	0.6	0.05	79535500	7475000	72060500	0	0.09	0	0.91	22.7	31	4.8	1	NA	NA	1	NA
511	2	6	0.89	0.07	0	0	0	0	0	0	0.07	1	77	0	0.4	0.27	0.42	0.21	0.1	1825000	0	1825000	0	0	0	1	29.4	10	4.7	6	3	NA	4	NA
512	2	5	2.42	2.97	1.51	0.51	0	0	1.4	0.47	0.06	0.02	193	80000	0.76	0.34	0.23	0.24	0.19	4707320	3887320	820000	0	0.83	0	0.17	30	4	4.7	3	5	NA	5	NA
513	2	4	1.36	0.9	0	0	0.6	0.67	0	0	0.3	0.33	247	224000	0.97	0.32	0.26	0.19	0.23	9061550	4911550	4000000	150000	0.54	0.02	0.44	30	4	4.4	3	5	NA	5	NA
514	2	7	1.6	0.1	0	0	0	0	0	0	0.1	1	416	0	0.41	0.1	0.33	0.27	0.3	4784220	384220	4400000	0	0.08	0	0.92	22.2	2	4.3	6	4	NA	4	NA
515	2	5	5.71	0.22	0	0	0	0	0	0	0.22	1	332	592000	0.57	0.25	0.21	0.49	0.04	3320400	2570400	750000	0	0.77	0	0.23	11.1	5	4.5	6	2	NA	1	NA
516	2	17	3.04	2.05	1.6	0.78	0	0	0	0	0.45	0.22	76	300000	0.8	0.26	0	0.74	0	36900000	650000	36000000	250000	0.02	0.01	0.98	33.2	15	5	1	5	NA	1	NA
517	2	8	1.75	0.55	0	0	0.5	0.91	0	0	0.05	0.09	286	0	0.8	0.09	0.28	0.42	0.21	8696000	1296000	7200000	200000	0.15	0.02	0.83	14.3	6	5	5	3	NA	4	NA
518	2	9	0.5	0	0	0	0	0	0	0	0	0	294	1500000	0.39	0.19	0.38	0.33	0.1	59241250	2616250	56625000	0	0.04	0	0.96	0	0	NA	1	NA	NA	NA	NA
519	2	9	14	1.47	0.79	0.54	0	0	0	0	0.68	0.46	777	1515000	0.55	0.13	0.59	0.17	0.12	34695200	345200	25800000	8550000	0.01	0.25	0.74	7.7	5	5	1	1	NA	1	NA
520	2	7	1.47	0	0	0	0	0	0	0	0	0	570	0	0.33	0.37	0.32	0.21	0.11	1982200	787200	1150000	45000	0.4	0.02	0.58	12	13	5	3	5	NA	5	NA
521	2	6	1.04	0.15	0	0	0	0	0	0	0.15	1	294	100000	0.6	0.29	0.33	0.37	0.01	2258812	400000	1798812	60000	0.18	0.03	0.8	59.8	2	3.7	6	3	NA	5	NA
522	2	12	4.26	2.1	1.49	0.71	0.21	0.1	0.4	0.19	0	0	3035	1550000	0.51	0.07	0.53	0.17	0.23	16802602	4967750	11294852	540000	0.3	0.03	0.67	17.7	2	4	1	1	NA	1	NA
523	2	12	7.45	9.7	8.83	0.91	0	0	0.39	0.04	0.49	0.05	1889	950000	0.31	0.13	0.43	0.11	0.33	11902150	9505150	2397000	0	0.8	0	0.2	19.9	11	3.8	1	1	NA	1	NA
524	2	9	1.27	0.03	0	0	0	0	0	0	0.03	1	170	0	0.35	0.39	0.33	0.08	0.21	1287500	1187500	0	100000	0.92	0.08	0	33.3	0	3	6	5	NA	3	NA
525	2	14	24.75	10.5	7.04	0.67	0	0	3.15	0.3	0.32	0.03	1286	990000	0.45	0.19	0.23	0.4	0.18	23546250	23546250	0	0	1	0	0	10.8	1	4	1	1	NA	2	NA
526	2	11	3.51	0.02	0	0	0	0	0	0	0.02	1	1006	0	0.99	0.45	0.5	0.05	0	3731812	133000	3598812	0	0.04	0	0.96	23.6	5	3.7	6	5	NA	5	NA
527	2	9	7.01	9.68	8.71	0.9	0.68	0.07	0	0	0.29	0.03	462	0	0.37	0.16	0.33	0.32	0.19	20755900	17155900	0	3600000	0.83	0.17	0	0	16	3.8	2	1	NA	2	NA
528	2	5	3.07	0	0	0	0	0	0	0	0	0	316	0	0.47	0.19	0.47	0.23	0.11	6305000	4265000	1600000	440000	0.68	0.07	0.25	0	1	3.5	3	4	NA	4	NA
529	2	7	1.42	0.5	0	0	0.1	0.2	0.4	0.8	0	0	265	0	0.54	0.13	0.5	0.37	0	1712500	332500	1200000	180000	0.19	0.11	0.7	40.2	4	3.5	4	4	NA	4	NA
530	2	6	1.86	2.21	0.99	0.45	0	0	1.19	0.54	0	0	296	120000	0.58	0.1	0.42	0.38	0.1	2864450	2864450	0	0	1	0	0	12.4	12	3.2	3	3	NA	3	NA
531	2	5	1.06	2.6	0	0	0	0	2.6	1	0	0	172	0	0.72	0.05	0.73	0.19	0.02	3684500	1704500	1800000	180000	0.46	0.05	0.49	50	5	3.5	4	4	NA	4	NA
532	2	4	3.03	1.34	0	0	0.29	0.22	1.01	0.75	0.04	0.03	203	170000	0.57	0.12	0.61	0.15	0.12	5517150	2817150	2040000	660000	0.51	0.12	0.37	0	9	3.7	4	4	NA	4	NA
533	2	7	4.25	1.17	0.99	0.85	0.11	0.09	0	0	0.07	0.06	680	460000	0.48	0.07	0.54	0.21	0.18	7431000	7431000	0	0	1	0	0	20	0	4.5	2	4	NA	3	NA
534	2	10	4.5	10.98	8.89	0.81	1.43	0.13	0.55	0.05	0.11	0.01	280	220000	0.72	0.13	0.19	0.63	0.05	6054000	4814000	500000	740000	0.8	0.12	0.08	15.4	11	4.1	2	3	NA	2	NA
535	2	3	2	1.07	0	0	0.6	0.56	0.4	0.37	0.07	0.07	1090	270000	0.59	0.05	0.46	0.36	0.14	9431000	6331000	1450000	1650000	0.67	0.17	0.15	35.1	1	4.8	3	4	NA	4	NA
536	2	1	0.38	0.02	0	0	0	0	0	0	0.02	1	217	0	1	0.1	0.55	0.18	0.16	103000	103000	0	0	1	0	0	50	24	4.5	6	3	NA	5	NA
537	2	2	3.08	1.11	0.5	0.45	0.6	0.54	0	0	0.01	0.01	121	180000	0.21	0.15	0.21	0.55	0.1	7744000	7744000	0	0	1	0	0	0	0	NA	3	NA	NA	NA	NA
538	2	11	4.85	12.09	7.37	0.61	0.85	0.07	3.63	0.3	0.24	0.02	844	500000	0.47	0.09	0.22	0.32	0.37	15156250	9246250	4760000	1150000	0.61	0.08	0.31	37.8	4	4.3	2	1	NA	2	NA
539	2	7	1.02	0	0	0	0	0	0	0	0	0	347	0	0.47	0.03	0.51	0.23	0.23	2248000	2048000	200000	0	0.91	0	0.09	9.9	1	5	3	4	NA	3	NA
540	2	8	3.28	3.31	1.99	0.6	0.3	0.09	0.99	0.3	0	0	362	240000	0.48	0.07	0.34	0.35	0.23	5915750	5165750	0	750000	0.87	0.13	0	31.2	4	4.3	3	3	NA	2	NA
541	2	6	4.5	2.4	0	0	0	0	2.21	0.92	0.19	0.08	239	0	0.41	0.12	0.44	0.23	0.21	3252500	1300000	1350000	602500	0.4	0.19	0.42	49.7	5	4	4	3	NA	4	NA
542	2	6	3.67	4.07	2.02	0.5	0.4	0.1	1.41	0.35	0.24	0.06	371	617500	0.45	0.18	0.32	0.4	0.1	8093400	6953400	0	1140000	0.86	0.14	0	14.3	3	4.5	3	2	NA	1	NA
543	2	6	2.92	6.94	2.91	0.42	0.62	0.09	3.19	0.46	0.21	0.03	493	475000	0.61	0.13	0.3	0.37	0.2	8196000	4756000	2700000	740000	0.58	0.09	0.33	9.1	5	3.9	3	2	NA	1	NA
544	2	7	1.17	2.68	0	0	0	0	2.6	0.97	0.08	0.03	102	0	0.48	0.29	0.33	0.33	0.04	4585000	640000	3300000	645000	0.14	0.14	0.72	0	1	4	4	5	NA	5	NA
545	2	14	2.25	11.32	10.87	0.96	0.34	0.03	0	0	0.11	0.01	466	30000	0.49	0.09	0.21	0.45	0.25	3340000	520000	1350000	1470000	0.16	0.44	0.4	50	1	5	2	3	NA	2	NA
546	2	7	4.17	6.85	1.99	0.29	1.03	0.15	3.77	0.55	0.07	0.01	212	760000	0.5	0.17	0.23	0.37	0.23	32574000	13489000	16000000	3085000	0.41	0.09	0.49	37.5	3	3	1	2	NA	1	NA
547	2	4	2.25	1.9	1.69	0.89	0	0	0	0	0.21	0.11	424	165000	0.47	0.21	0.34	0.42	0.03	8483800	4808800	3600000	75000	0.57	0.01	0.42	9	2	5	2	3	NA	1	NA
548	2	9	2.4	0.3	0	0	0.2	0.67	0	0	0.1	0.33	944	0	0.28	0.12	0.25	0.62	0	1773900	1693900	0	80000	0.95	0.05	0	28.6	9	5	5	3	NA	3	NA
549	2	4	1.7	0.35	0	0	0	0	0.2	0.57	0.15	0.43	317.3	0	0.46	0.1	0.08	0.79	0.03	3871346	3581500	19846	270000	0.93	0.07	0.01	25	2	5	4	3	NA	3	NA
550	2	9	2.8	2.77	0	0	1.41	0.51	1.19	0.43	0.17	0.06	705	0	0.27	0.13	0.06	0.78	0.02	13273050	10758050	150000	2365000	0.81	0.18	0.01	9.6	4	4	3	2	NA	3	NA
551	2	2	0.83	0.13	0	0	0.1	0.77	0	0	0.03	0.23	252	0	1	0.33	0.22	0.33	0.11	358800	12800	346000	0	0.04	0	0.96	33.3	1	5	3	5	NA	5	NA
552	2	3	1.44	0.27	0	0	0	0	0	0	0.27	1	125	0	1	0.21	0.54	0.24	0.01	2013700	1893700	70000	50000	0.94	0.02	0.03	50	2	5	6	3	NA	5	NA
553	2	13	3.25	3.15	2.31	0.74	0.81	0.26	0	0	0.03	0.01	1113	0	0.5	0.21	0.28	0.51	0.01	10661000	4450000	3411000	2800000	0.42	0.26	0.32	46.7	13	4.7	2	3	NA	2	NA
554	2	5	1.39	0	0	0	0	0	0	0	0	0	234	0	0.5	0.2	0.13	0.66	0.02	3317000	3267000	50000	0	0.98	0	0.02	11.6	0	5	3	5	NA	3	NA
555	2	9	2.87	0.1	0	0	0	0	0	0	0.1	1	928.5	500000	0.45	0.03	0.12	0.54	0.32	13382056	12932056	0	450000	0.97	0.03	0	8.7	5	4.8	6	2	NA	1	NA
556	2	8	2.43	1.46	0	0	0.1	0.07	1.2	0.82	0.16	0.11	966	375000	0.5	0.14	0.29	0.54	0.03	13097000	10447000	2000000	650000	0.8	0.05	0.15	20.1	8	3.5	4	2	NA	1	NA
557	2	5	1.52	1	1	1	0	0	0	0	0	0	318	337500	0.11	0.09	0.53	0.35	0.03	8686400	4986400	3600000	100000	0.57	0.01	0.41	0	4	5	2	4	NA	4	NA
558	2	20	3.77	3.6	1.91	0.53	0.68	0.19	0.79	0.22	0.22	0.06	2931	600000	0.72	0.39	0.23	0.38	0	14273000	13008000	0	1265000	0.91	0.09	0	22.3	8	5	1	1	NA	1	NA
559	2	7	1.42	0.01	0	0	0	0	0	0	0.01	1	788	0	0.5	0.24	0.37	0.39	0	3865000	200000	3665000	0	0.05	0	0.95	15.3	4	5	6	3	NA	4	NA
560	2	7	2.68	0.05	0	0	0	0	0	0	0.05	1	1043	60000	0.5	0.11	0.64	0.24	0.02	8192496	4362496	3240000	590000	0.53	0.07	0.4	32.1	9	5	6	4	NA	4	NA
561	2	2	20	0.5	0	0	0	0	0	0	0.5	1	1535	1132000	0.48	0.17	0.42	0.41	0	26000000	26000000	0	0	1	0	0	22.2	13	NA	1	NA	NA	NA	NA
562	2	7	2.06	1.16	0	0	0.5	0.43	0.6	0.52	0.06	0.05	1015	0	0.4	0.26	0.26	0.25	0.24	2889675	2889675	0	0	1	0	0	25	6	4	3	3	NA	3	NA
563	2	8	2.5	2.1	2	0.95	0	0	0	0	0.11	0.05	508	750000	0.26	0.09	0.05	0.44	0.41	3301400	3271400	0	30000	0.99	0.01	0	20	2	4	2	2	NA	1	NA
564	2	7	2.43	2.57	2.49	0.97	0	0	0	0	0.08	0.03	803	0	0.52	0.13	0.06	0.68	0.13	7858812	4860000	2998812	0	0.62	0	0.38	8.2	10	4	2	2	NA	3	NA
565	2	8	3.04	2.22	0	0	0.51	0.23	1.61	0.73	0.11	0.05	608	0	0.52	0.21	0.14	0.59	0.07	941460	741460	0	200000	0.79	0.21	0	11.8	1	4	4	5	NA	2	NA
566	2	17	8.02	0.26	0	0	0	0	0	0	0.26	1	1856	100000	0.36	0.19	0.05	0.44	0.32	8100000	8100000	0	0	1	0	0	4	2	4	1	2	NA	1	NA
567	2	2	1	0.11	0	0	0	0	0	0	0.11	1	160	0	0.5	0.3	0.39	0.31	0	1980000	1980000	0	0	1	0	0	0	31	5	6	3	NA	3	NA
568	2	7	7.45	3.37	2.49	0.74	0	0	0.4	0.12	0.47	0.14	1738	1546000	0.54	0.3	0.45	0.2	0.05	19026100	18901100	0	125000	0.99	0.01	0	29.7	6	5	1	1	NA	1	NA
569	2	4	1	0	0	0	0	0	0	0	0	0	123	730000	0.57	0.24	0.5	0.25	0.02	4897500	1297500	3600000	0	0.26	0	0.74	0	2	5	3	2	NA	4	NA
570	2	7	3.36	1.42	1.41	0.99	0	0	0	0	0.01	0.01	274	0	0.24	0.4	0.36	0.23	0	2400000	0	2400000	0	0	0	1	6.7	8	4	2	5	NA	5	NA
571	2	5	1.23	0.47	0	0	0.4	0.85	0	0	0.07	0.15	139	47000	0.71	0.15	0.19	0.26	0.4	7447600	2369600	5078000	0	0.32	0	0.68	0	2	5	5	2	NA	4	NA
572	2	5	1.05	0	0	0	0	0	0	0	0	0	183	0	1	0.21	0.16	0.61	0.02	472262	437262	35000	0	0.93	0	0.07	58.8	1	5	3	5	NA	5	NA
573	2	7	1.14	0.4	0	0	0.4	1	0	0	0	0	184	0	0.5	0.4	0.27	0.33	0	130000	0	130000	0	0	0	1	15.8	12	5	5	5	NA	5	NA
574	2	12	1.87	0.4	0	0	0	0	0.4	1	0	0	1115	0	0.87	0.18	0.57	0.26	0	2169710	1369710	200000	600000	0.63	0.28	0.09	21.5	1	5	4	3	NA	4	NA
575	2	16	1.06	1.35	0	0	1.09	0.81	0.2	0.15	0.05	0.04	362	180000	0.58	0.55	0.21	0.14	0.1	1635080	1000080	200000	435000	0.61	0.27	0.12	21.2	28	5	5	5	NA	5	NA
576	2	8	1.62	0	0	0	0	0	0	0	0	0	316	0	0.43	0.22	0.3	0.39	0.09	271000	271000	0	0	1	0	0	21.5	15	5	3	3	NA	3	NA
577	2	7	1.4	0.3	0	0	0.3	1	0	0	0	0	279	190000	0.67	0.19	0.49	0.16	0.15	1712000	1687000	0	25000	0.99	0.01	0	16.4	5	5	3	3	NA	3	NA
578	2	7	1.62	0.74	0	0	0.7	0.95	0	0	0.04	0.05	390	200000	0.73	0.22	0.47	0.25	0.06	1401600	1241600	0	160000	0.89	0.11	0	25.2	1	3.5	5	4	NA	3	NA
579	2	7	4	0.75	0	0	0.2	0.27	0.4	0.53	0.15	0.2	1548	0	0.37	0.92	0.02	0.02	0.04	1655000	1455000	0	200000	0.88	0.12	0	19.4	5	3.9	3	NA	NA	NA	NA
580	2	7	3.17	3.46	1.49	0.43	0.9	0.26	1	0.29	0.07	0.02	289	70000	0.44	0.25	0.5	0.23	0.02	3012500	3000500	0	12000	1	0	0	20	7	4	3	3	NA	3	NA
581	2	4	1.22	1	0	0	0	0	0	0	1	1	388	100000	0.89	0.62	0.21	0.12	0.05	2013025	2013025	0	0	1	0	0	66.4	29	3.8	6	5	NA	5	NA
582	2	7	1.23	0	0	0	0	0	0	0	0	0	400	0	0.31	0.6	0.38	0.03	0	268020	0	268020	0	0	0	1	0	8	3.5	3	5	NA	5	NA
583	2	4	3	0.17	0	0	0	0	0	0	0.17	1	60	0	0.65	0.55	0.35	0.1	0	285000	0	0	285000	0	1	0	0	0	4	6	5	NA	2	NA
584	2	8	1.62	0.22	0	0	0.2	0.91	0	0	0.02	0.09	270	0	0.62	0.31	0.2	0.38	0.12	1263263	733263	530000	0	0.58	0	0.42	28.9	6	5	5	5	NA	5	NA
585	2	6	2.67	0.34	0	0	0.1	0.29	0	0	0.24	0.71	270	0	0.34	0.19	0.52	0.28	0.02	1602188	1335188	67000	200000	0.83	0.12	0.04	13.9	7	4.3	6	4	NA	4	NA
586	2	7	1.91	1.45	0	0	0	0	1.2	0.83	0.25	0.17	228	0	0.49	0.36	0.21	0.4	0.03	3976825	566825	3410000	0	0.14	0	0.86	29	8	4.3	4	5	NA	5	NA
587	2	5	1.76	0.1	0	0	0	0	0	0	0.1	1	229	0	0.47	0.29	0.25	0.39	0.07	2490158	2025158	390000	75000	0.81	0.03	0.16	15.4	2	4.3	6	5	NA	3	NA
588	2	5	1.49	0.82	0	0	0	0	0.4	0.49	0.42	0.51	352	0	0.5	0.22	0.26	0.51	0.01	5582600	3897600	1380000	305000	0.7	0.05	0.25	30.1	5	5	4	3	NA	3	NA
589	2	9	4.03	0.81	0	0	0.3	0.38	0	0	0.5	0.63	1164	0	0.39	0.13	0.26	0.59	0.02	3396200	3396200	0	0	1	0	0	15.2	9	4.8	3	3	NA	3	NA
590	2	6	1.61	0.15	0	0	0	0	0	0	0.15	1	268	0	0.52	0.26	0.23	0.4	0.11	2778158	2329158	395000	54000	0.84	0.02	0.14	50	4	4.7	6	5	NA	5	NA
591	2	4	2.54	0.5	0	0	0	0	0	0	0.5	1	1322	565000	0.5	0.32	0.32	0.35	0.01	4549825	4249825	300000	0	0.93	0	0.07	11	3	3.7	6	2	NA	1	NA
592	2	12	4.71	2.75	1.79	0.65	0.41	0.15	0.41	0.15	0.14	0.05	2035	640000	0.55	0.26	0.31	0.42	0	12281000	9995000	1300000	986000	0.81	0.08	0.11	14	18	4.3	1	3	NA	1	NA
593	2	3	1.08	0.07	0	0	0	0	0	0	0.07	1	428	0	0.5	0.41	0.22	0.36	0.01	2680800	1420800	900000	360000	0.53	0.13	0.34	24.8	8	5	6	5	NA	5	NA
594	2	1	0.75	0.4	0	0	0.2	0.5	0	0	0.2	0.5	220	150000	0.61	0.57	0.19	0.24	0	453750	303750	0	150000	0.67	0.33	0	35.9	16	4.3	3	5	NA	5	NA
595	2	4	2.43	0.01	0	0	0	0	0	0	0.01	1	348	0	0.5	0.29	0.47	0.24	0	3081000	90000	2850000	141000	0.03	0.05	0.93	52.8	1	5	6	3	NA	5	NA
596	2	7	2.81	2.52	0	0	0	0	2.39	0.95	0.13	0.05	1156	450000	0.5	0.13	0.48	0.38	0.02	7556640	6541640	0	1015000	0.87	0.13	0	20.9	9	4.6	4	4	NA	3	NA
597	2	12	8.65	10.35	9.32	0.9	0.72	0.07	0.21	0.02	0.1	0.01	653	774000	0.4	0.11	0.19	0.64	0.06	24073600	23173600	0	900000	0.96	0.04	0	7.1	21	4.5	1	1	NA	1	NA
598	2	7	2.65	0.87	0	0	0	0	0.8	0.92	0.07	0.08	3739	270000	0.66	0.63	0.11	0.22	0.05	4140800	4140800	0	0	1	0	0	17	6	3.8	1	NA	NA	1	NA
599	2	10	4.06	3.25	1.01	0.31	1.01	0.31	0	0	1.24	0.38	1308	625000	0.11	0.24	0.16	0.23	0.37	15630854	15491250	39604	100000	0.99	0.01	0	0	6	4	1	2	NA	1	NA
600	2	13	4.47	3.8	0	0	1.6	0.42	2.01	0.53	0.19	0.05	1272	0	0.37	0.15	0.24	0.42	0.19	6888500	6728500	0	160000	0.98	0.02	0	36.4	12	4	3	3	NA	3	NA
601	2	4	4.25	6.68	2.47	0.37	1.47	0.22	2	0.3	0.67	0.1	2214	719901	0.38	0.13	0.54	0.33	0	25741500	16891500	8100000	750000	0.66	0.03	0.31	42.7	7	4	1	1	NA	1	NA
602	2	5	1	0.35	0	0	0.3	0.86	0	0	0.05	0.14	41	0	0	0.39	0.17	0.34	0.1	2711707	2502400	209307	0	0.92	0	0.08	0	1	4	5	5	NA	5	NA
603	2	10	4.47	1.23	0	0	0	0	1.21	0.98	0.02	0.02	265	120000	0.34	0.53	0.22	0.16	0.09	325000	300000	0	25000	0.92	0.08	0	35.7	3	4	4	5	NA	5	NA
604	2	9	2.5	0.66	0	0	0.6	0.91	0	0	0.06	0.09	1180	0	0.5	0.46	0.24	0.27	0.02	3769000	1824000	1825000	120000	0.48	0.03	0.48	20	1	4	5	5	NA	5	NA
605	2	8	2.08	1.1	0	0	1	0.91	0	0	0.1	0.09	467	0	0.25	0.11	0.38	0.46	0.05	9438800	5548800	3620000	270000	0.59	0.03	0.38	18	12	4	5	3	NA	4	NA
606	2	6	3.53	0.76	0.7	0.92	0	0	0	0	0.06	0.08	331	0	0.51	0.36	0.23	0.4	0.01	1287000	1117000	170000	0	0.87	0	0.13	11.2	4	4	2	5	NA	3	NA
607	2	6	2.26	0.81	0	0	0.2	0.25	0.4	0.49	0.21	0.26	782	80000	0.39	0.13	0.5	0.34	0.03	5954150	4739150	1200000	15000	0.8	0	0.2	14.9	3	4.3	3	4	NA	3	NA
608	2	7	5.44	3.68	1.99	0.54	0.52	0.14	0.99	0.27	0.18	0.05	895	1710000	0.53	0.15	0.25	0.46	0.15	94647788	21021788	73500000	126000	0.22	0	0.78	23.7	8	4	1	NA	NA	NA	NA
609	2	7	1.23	0.7	0	0	0.4	0.57	0	0	0.3	0.43	331	0	0.83	0.26	0.51	0.21	0.02	6964800	604800	6300000	60000	0.09	0.01	0.9	54.1	2	4	3	3	NA	5	NA
610	2	6	10	2.3	2	0.87	0	0	0	0	0.3	0.13	943	0	0.2	0.11	0.14	0.7	0.06	28860000	28860000	0	0	1	0	0	7.1	3	4	2	2	NA	1	NA
611	2	9	1.65	0.04	0	0	0	0	0	0	0.04	1	623	0	0.36	0.26	0.39	0.33	0.01	3262400	2502400	760000	0	0.77	0	0.23	8.6	16	4	6	3	NA	3	NA
612	2	7	2.07	1.4	0.5	0.36	0.8	0.57	0	0	0.1	0.07	408	0	0.5	0.17	0.33	0.5	0	2616000	2016000	300000	300000	0.77	0.11	0.11	12	16	3.8	3	3	NA	3	NA
613	2	9	3.09	1.95	0.9	0.46	0.99	0.51	0	0	0.06	0.03	1369	750000	0.57	0.21	0.42	0.27	0.1	8030000	7385000	500000	145000	0.92	0.02	0.06	14.4	8	5	1	4	NA	1	NA
614	2	13	1.82	5.32	1.7	0.32	1.6	0.3	1.6	0.3	0.43	0.08	504	530000	0.5	0.19	0.24	0.57	0	8855000	7205000	0	1650000	0.81	0.19	0	0	16	5	1	3	NA	1	NA
615	2	3	2	2.16	1.9	0.88	0	0	0	0	0.26	0.12	555.5	24000	0.53	0.17	0.41	0.34	0.08	5120302	3480302	1600000	40000	0.68	0.01	0.31	17.9	16	4.4	2	3	NA	3	NA
616	2	7	2.43	3.18	2.1	0.66	0.19	0.06	0.8	0.25	0.1	0.03	660	55000	0.57	0.06	0.44	0.5	0.01	1500000	1120000	250000	130000	0.75	0.09	0.17	24.9	13	4.9	3	4	NA	4	NA
617	2	9	2.88	1.82	0	0	0.11	0.06	1.21	0.67	0.5	0.28	778	0	0.29	0.23	0.4	0.29	0.08	1728000	1728000	0	0	1	0	0	9.4	9	4.6	4	3	NA	3	NA
618	2	8	1.42	1.25	0	0	0.3	0.24	0.8	0.64	0.15	0.12	311	80000	0.47	0.15	0.59	0.26	0	4016000	1600000	2356000	60000	0.4	0.01	0.59	1.3	2	4	4	4	NA	4	NA
619	2	8	14.05	3.7	1	0.27	1	0.27	1.18	0.32	0.52	0.14	1699	0	0.41	0.35	0.3	0.35	0	1291000	1291000	0	0	1	0	0	30	10	3.7	1	3	NA	3	NA
620	2	5	1.24	1.6	0	0	1.1	0.69	0	0	0.5	0.31	289	190000	0.47	0.34	0.26	0.35	0.05	9362929	2687929	6675000	0	0.29	0	0.71	18.9	2	3.7	3	5	NA	5	NA
621	2	7	3.24	4.1	3.49	0.85	0.49	0.12	0	0	0.08	0.02	850	30000	0.26	0.17	0.48	0.35	0	1240000	240000	0	1000000	0.19	0.81	0	25.2	6	3.8	2	4	NA	2	NA
622	2	11	4.86	3.5	3.01	0.86	0.49	0.14	0	0	0	0	987	30000	0.34	0.29	0.32	0.4	0	4119700	4119700	0	0	1	0	0	47.1	8	3.7	2	3	NA	3	NA
623	2	12	9.73	0.81	0	0	0.8	1	0	0	0	0	5531	855000	0.49	0.14	0.49	0.36	0.01	39211450	39091450	0	120000	1	0	0	8.3	15	3.8	NA	NA	NA	1	NA
681	2	10	6.5	8.5	2.89	0.34	0	0	5.61	0.66	0	0	237	315000	0.56	0.17	0.38	0.35	0.09	11240000	10880000	0	360000	0.97	0.03	0	14.3	4	4.5	3	2	NA	2	NA
625	3	3	2.06	1.4	1.4	1	0	0	0	0	0	0	84	0	0.51	0.24	0.52	0.19	0.05	0	0	0	0	NA	NA	NA	5.3	8	3.2	2	3	NA	NA	NA
626	3	8	2.43	5.64	4.68	0.83	0.51	0.09	0.39	0.07	0.06	0.01	526	0	0.51	0.06	0.55	0.33	0.05	1584000	1584000	0	0	1	0	0	6.8	5	3.2	2	4	NA	NA	2
627	3	10	8.1	6.46	4.39	0.68	0	0	2	0.31	0.06	0.01	1117	250000	0.5	0.05	0.54	0.3	0.11	15130950	14830950	0	300000	0.98	0.02	0	9.7	14	3.7	2	4	NA	NA	2
628	3	5	2.5	0.61	0	0	0	0	0.6	0.98	0.01	0.02	410	460000	0.47	0.08	0.53	0.22	0.17	6115000	5980000	115000	20000	0.98	0	0.02	11.1	3	3.3	4	4	NA	NA	2
629	3	8	6	3.78	2.68	0.71	0	0	0.98	0.26	0.08	0.02	429	300000	0.51	0.05	0.79	0.16	0	4136000	3936000	0	200000	0.95	0.05	0	3.9	8	3.5	3	4	NA	NA	2
630	3	2	5.01	0.05	0	0	0	0	0	0	0.05	1	198	0	1	0.15	0.41	0.33	0.1	650025	650025	0	0	1	0	0	47.6	16	3.9	6	3	NA	NA	5
631	3	2	3.5	1.2	0.7	0.58	0.4	0.33	0	0	0.1	0.08	77	0	0.4	0.21	0.31	0.16	0.32	150000	0	0	150000	0	1	0	0	3	3.5	3	4	NA	NA	6
632	3	4	0.68	0.62	0	0	0	0	0.6	0.97	0.02	0.03	169	0	0.46	0.04	0.59	0.21	0.16	1288000	768000	500000	20000	0.6	0.02	0.39	0	1	4	4	4	NA	NA	2
633	3	6	1.05	16.46	14.65	0.89	0	0	1.81	0.11	0	0	317	200000	0.39	0.07	0.52	0.17	0.24	2271000	1296000	450000	525000	0.57	0.23	0.2	3.9	2	4	2	4	NA	NA	2
634	3	4	0.95	0	0	0	0	0	0	0	0	0	344	0	0.5	0.21	0.41	0.27	0.11	1980500	1950500	30000	0	0.98	0	0.02	15.8	1	4	3	4	NA	NA	4
635	3	9	0.19	3.9	3.9	1	0	0	0	0	0	0	250	0	0.4	0.16	0.24	0.14	0.46	660000	0	660000	0	0	0	1	46.6	6	4	2	3	NA	NA	6
636	3	7	1.22	0	0	0	0	0	0	0	0	0	341	0	0.36	0.13	0.62	0.16	0.1	1232000	1152000	80000	0	0.94	0	0.06	0	6	4	3	4	NA	NA	4
637	3	5	2.45	0.61	0	0	0	0	0.6	0.98	0.01	0.02	199	0	0.38	0.09	0.33	0.39	0.19	1383000	1248000	115000	20000	0.9	0.01	0.08	0.8	3	4	4	4	NA	NA	4
638	3	3	2.5	0.92	0.7	0.76	0.2	0.22	0	0	0.02	0.02	184	0	0.66	0.15	0.4	0.3	0.15	479200	279200	0	200000	0.58	0.42	0	33.3	1	4	3	4	NA	NA	6
639	3	7	3.17	6.14	5.28	0.86	0	0	0.8	0.13	0.06	0.01	305	0	0.31	0.09	0.38	0.47	0.07	11369520	9229520	0	2140000	0.81	0.19	0	21.7	1	3	2	4	NA	NA	4
640	3	5	1.67	5.97	4.78	0.8	0.48	0.08	0.6	0.1	0.06	0.01	198	0	0.49	0.11	0.46	0.33	0.1	2894160	2732160	0	162000	0.94	0.06	0	8.6	1	4	2	4	NA	NA	4
641	3	4	2.25	2.03	2.01	0.99	0	0	0	0	0.02	0.01	152	100000	0.51	0.16	0.37	0.46	0.01	2163000	2148000	0	15000	0.99	0.01	0	0	6	3.7	2	4	NA	NA	4
642	3	7	3	3.82	3.4	0.89	0	0	0.38	0.1	0.04	0.01	163	0	0.52	0.1	0.37	0.23	0.31	1540000	1440000	100000	0	0.94	0	0.06	0	3	3	2	4	NA	NA	4
643	3	2	1.88	0.2	0	0	0.2	1	0	0	0	0	138	0	0.5	0.12	0.55	0.23	0.1	585000	585000	0	0	1	0	0	14.3	7	4.5	5	4	NA	NA	4
644	3	6	5.5	1	0.7	0.7	0	0	0.2	0.2	0.1	0.1	357	20000	0.38	0.12	0.24	0.59	0.05	4875000	4875000	0	0	1	0	0	10	2	4	3	2	NA	NA	3
645	3	5	3.55	2.3	2.01	0.88	0	0	0.21	0.09	0.09	0.04	571	300000	0.47	0.11	0.26	0.64	0	2400000	2240000	0	160000	0.93	0.07	0	6.9	1	3.5	2	2	NA	NA	4
646	3	6	1.66	0.48	0	0	0	0	0.4	0.83	0.08	0.17	688	125000	0.53	0.02	0.49	0.49	0	2464000	1744000	720000	0	0.71	0	0.29	0	2	4	4	4	NA	NA	2
647	3	9	7.76	10.55	5.8	0.55	0.95	0.09	3.59	0.34	0.11	0.01	3120	2050000	0.47	0.02	0.52	0.24	0.22	43062500	17192500	24000000	1870000	0.4	0.04	0.56	7.1	14	3.3	1	NA	NA	NA	1
648	3	6	4.77	2.8	1.99	0.71	0	0	0.81	0.29	0	0	922	650000	0.44	0.05	0.27	0.68	0	17889700	5889700	12000000	0	0.33	0	0.67	12.9	2	3.2	3	2	NA	NA	4
649	3	13	4.22	2.44	2.01	0.83	0	0	0.41	0.17	0.02	0.01	575	0	0.37	0.09	0.47	0.45	0	3116400	3116400	0	0	1	0	0	5.3	6	3.2	3	4	NA	NA	4
650	3	6	6.01	2.8	1.99	0.71	0	0	0.81	0.29	0	0	1046	210000	0.48	0.03	0.5	0.46	0.02	6295000	6295000	0	0	1	0	0	1.9	1	3.5	3	4	NA	NA	2
651	3	3	2.13	1.1	0.5	0.45	0	0	0.61	0.55	0	0	670	50000	0.33	0.05	0.43	0.44	0.08	6308000	6048000	120000	140000	0.96	0.02	0.02	32.1	5	3.8	3	4	NA	NA	4
652	3	7	4.34	6.62	3.93	0.6	0	0	2.42	0.37	0.26	0.04	641	630000	0.38	0.03	0.25	0.56	0.16	15941250	15756250	125000	60000	0.99	0	0.01	6.8	2	4.2	2	1	NA	NA	2
653	3	11	13.28	26.74	21.66	0.81	2.14	0.08	2.67	0.1	0	0	1538	300000	0.41	0.09	0.3	0.41	0.21	58837008	56037008	480000	2320000	0.95	0.04	0.01	30.2	7	4.5	1	1	NA	NA	1
654	3	3	0.68	0	0	0	0	0	0	0	0	0	427	0	1	0.07	0.51	0.27	0.15	440000	320000	120000	0	0.73	0	0.27	1.5	2	4	3	4	NA	NA	5
655	3	11	13.88	28.99	23.77	0.82	3.77	0.13	1.45	0.05	0	0	1577	150000	0.41	0.09	0.28	0.49	0.15	45999000	25799000	18000000	2200000	0.56	0.05	0.39	1	11	3.9	1	1	NA	NA	1
656	3	14	3.02	14	9.24	0.66	0	0	4.34	0.31	0.28	0.02	583	0	0.3	0.09	0.11	0.58	0.22	7927500	6727500	1200000	0	0.85	0	0.15	8.3	3	4.5	2	2	NA	NA	3
657	3	8	9.78	5.78	3.41	0.59	0.29	0.05	2.02	0.35	0.06	0.01	973	310000	0.3	0.08	0.25	0.48	0.19	33024200	26459200	4000000	2565000	0.8	0.08	0.12	1.4	14	3.5	2	1	NA	NA	1
658	3	5	4.2	0	0	0	0	0	0	0	0	0	1077	500000	0.59	0.09	0.38	0.18	0.35	5984500	4109500	1500000	375000	0.69	0.06	0.25	3.2	1	4.5	3	2	NA	NA	2
659	3	7	6.05	10.6	7.31	0.69	1.17	0.11	2.01	0.19	0.11	0.01	402	220000	0.53	0.11	0.49	0.38	0.01	1240000	1100000	0	140000	0.89	0.11	0	24.4	13	4	2	3	NA	NA	4
660	3	6	7	9.54	1.04	0.11	5.01	0.53	3.4	0.36	0.09	0.01	347	860000	0.43	0.12	0.23	0.45	0.2	21476000	8716000	12000000	760000	0.41	0.04	0.56	37.3	3	4	1	1	NA	NA	1
661	3	9	4	5.17	4.29	0.83	0	0	0.78	0.15	0.05	0.01	614	0	0.49	0.08	0.31	0.59	0.02	6932000	6782000	0	150000	0.98	0.02	0	20	13	4	2	3	NA	NA	4
662	3	6	10.5	17.38	16.16	0.93	0	0	1.22	0.07	0	0	749	1500000	0.45	0.13	0.34	0.33	0.19	52756000	25476000	24000000	3280000	0.48	0.06	0.45	29.3	14	4	1	1	NA	NA	1
663	3	9	4.5	3.02	2.9	0.96	0	0	0	0	0.12	0.04	362	0	0.67	0.19	0.4	0.41	0	3198200	1843200	1355000	0	0.58	0	0.42	20	3	3.5	2	2	NA	NA	4
664	3	4	3.93	2.69	1.69	0.63	0	0	0.81	0.3	0.19	0.07	366	200000	0.72	0.1	0.19	0.66	0.06	7203000	6243000	500000	460000	0.87	0.06	0.07	16.2	2	4	3	2	NA	NA	5
665	3	9	1.72	0.22	0	0	0	0	0.2	0.91	0.02	0.09	175	0	0.58	0.15	0.46	0.3	0.09	548250	523250	0	25000	0.95	0.05	0	17.5	9	3.2	4	3	NA	NA	4
666	3	5	5	6.24	4.8	0.77	0	0	1.37	0.22	0.06	0.01	1446	330000	0.55	0.05	0.36	0.41	0.19	9469000	9469000	0	0	1	0	0	7.1	4	3.7	3	4	NA	NA	2
667	3	5	2	0.21	0	0	0	0	0.2	0.95	0.01	0.05	235	0	0.49	0.09	0.37	0.54	0	2526500	1696500	0	830000	0.67	0.33	0	6.7	4	2.3	4	4	NA	NA	4
668	3	7	2.4	0.4	0	0	0	0	0.4	1	0	0	462	0	0.64	0.06	0.29	0.5	0.15	1774400	1574400	0	200000	0.89	0.11	0	0	9	2.5	4	4	NA	NA	4
669	3	5	2.94	1.83	0	0	0	0	1.79	0.98	0.04	0.02	594	120000	0.61	0.09	0.27	0.43	0.21	24313590	6913590	16800000	600000	0.28	0.02	0.69	0	8	4.1	4	2	NA	NA	4
670	3	9	5.03	6.53	4.9	0.75	0	0	1.63	0.25	0	0	574	0	0.52	0.06	0.5	0.4	0.04	2980800	2220800	0	760000	0.75	0.25	0	3.6	10	3.8	2	4	NA	NA	2
671	3	4	3.67	2.62	1.39	0.53	0	0	1.21	0.46	0.03	0.01	280	240000	0.49	0.06	0.54	0.38	0.02	3972550	3972550	0	0	1	0	0	0	8	3.2	3	4	NA	NA	2
672	3	4	2.4	0.06	0	0	0	0	0	0	0.06	1	471	0	0.61	0.09	0.36	0.3	0.25	452000	312000	100000	40000	0.69	0.09	0.22	11.1	1	3.5	6	4	NA	NA	4
673	3	20	25	18.34	15.59	0.85	0.18	0.01	2.57	0.14	0	0	959	0	0.62	0.14	0.28	0.23	0.35	29380000	28040000	0	1340000	0.95	0.05	0	0	9	4.2	1	1	NA	NA	1
674	3	7	1.48	8.74	7.44	0.86	0	0	1.21	0.14	0.09	0.01	794	0	0.53	0.02	0.55	0.32	0.11	3728000	1728000	100000	1900000	0.46	0.51	0.03	27.7	1	4.5	2	4	NA	NA	6
675	3	2	1.84	0.04	0	0	0	0	0	0	0.04	1	572	60000	0.79	0.03	0.31	0.51	0.15	3104250	3032250	0	72000	0.98	0.02	0	23	2	4.5	6	4	NA	NA	5
676	3	12	5.65	6.65	4.79	0.72	0	0	1.8	0.27	0.07	0.01	837	0	0.57	0.11	0.24	0.38	0.27	5336250	5336250	0	0	1	0	0	9.1	16	4.3	3	3	NA	NA	4
677	3	3	1.76	0	0	0	0	0	0	0	0	0	101	70000	0.95	0.06	0.45	0.09	0.41	2919250	1719250	1200000	0	0.59	0	0.41	15.7	3	4	3	4	NA	NA	5
678	3	4	0.57	0.04	0	0	0	0	0	0	0.04	1	113	80000	0.57	0.07	0.55	0.12	0.27	2400000	0	2400000	0	0	0	1	24.1	0	3.5	6	4	NA	NA	2
679	3	13	3.22	2.04	0	0	0	0	2	0.98	0.04	0.02	1512	0	0.49	0.06	0.38	0.36	0.19	3051000	2636000	195000	220000	0.86	0.07	0.06	9.4	2	4.3	4	4	NA	NA	2
680	3	2	5.5	2.02	2	0.99	0	0	0	0	0.02	0.01	286	745000	0.6	0.42	0.07	0.44	0.07	9850000	7800000	1500000	550000	0.79	0.06	0.15	5.9	7	3.6	2	5	NA	NA	3
682	3	6	4.17	7.22	7.22	1	0	0	0	0	0	0	386	900000	0.54	0.06	0.56	0.3	0.09	11000000	5000000	6000000	0	0.45	0	0.55	0	1	NA	2	NA	NA	NA	NA
683	3	6	4.25	6.37	5.67	0.89	0	0	0.57	0.09	0.06	0.01	328	390000	0.52	0.04	0.58	0.32	0.06	14210000	6890000	6000000	1320000	0.48	0.09	0.42	6.7	5	4	2	4	NA	NA	2
684	3	7	16.25	18.62	14.9	0.8	0	0	3.54	0.19	0.19	0.01	776	1850000	0.59	0.1	0.21	0.4	0.28	46466200	24166200	15000000	7300000	0.52	0.16	0.32	10.3	11	4.5	1	1	NA	NA	1
685	3	2	6.51	7.45	4.77	0.64	0	0	2.38	0.32	0.22	0.03	511	0	0.5	0.27	0.47	0.19	0.07	3580800	2625800	495000	460000	0.73	0.13	0.14	6.1	16	4	3	3	NA	NA	4
686	3	4	0.85	0	0	0	0	0	0	0	0	0	397	250000	0.54	0.05	0.42	0.11	0.41	8027500	6727500	1300000	0	0.84	0	0.16	0	0	5	3	4	NA	NA	2
687	3	3	1.83	3.15	0	0	0	0	1.39	0.44	1.76	0.56	156	260000	0.71	0.13	0.35	0.2	0.33	2050000	1920000	30000	100000	0.94	0.05	0.01	24.6	8	3.6	4	3	NA	NA	5
688	3	5	2.29	4.98	2.71	0.55	0	0	2.22	0.45	0.05	0.01	421	0	0.54	0.37	0.09	0.39	0.15	10983600	7283600	3250000	450000	0.66	0.04	0.3	28.2	7	4.3	3	5	NA	NA	3
690	3	5	1.63	0.2	0	0	0	0	0.2	1	0	0	183	0	0.89	0.21	0.31	0.21	0.27	1115116	1005116	110000	0	0.9	0	0.1	39.5	4	3.3	4	5	NA	NA	5
691	3	8	8.55	4.85	1.99	0.41	0	0	2.62	0.54	0.24	0.05	525	0	0.43	0.13	0.24	0.2	0.43	10270000	10270000	0	0	1	0	0	13	12	3.5	3	1	NA	NA	3
692	3	5	5	1	0	0	0	0	1	1	0	0	370	0	0.54	0.05	0.23	0.24	0.48	650000	650000	0	0	1	0	0	33.3	7	2.7	4	3	NA	NA	5
693	3	7	1.7	1.8	0.5	0.28	0.5	0.28	0.79	0.44	0	0	145	0	0.52	0.09	0.83	0.08	0	891000	455000	436000	0	0.51	0	0.49	0	9	3.6	3	4	NA	NA	2
694	3	8	3.41	0.15	0	0	0	0	0	0	0.15	1	113	600000	0.64	0.35	0.31	0.28	0.05	52800000	0	52800000	0	0	0	1	0	0	NA	1	NA	NA	NA	NA
695	3	11	4.8	5.65	1.41	0.25	0.4	0.07	3.62	0.64	0.23	0.04	515	0	0.62	0.1	0.38	0.39	0.13	2218400	48400	690000	1480000	0.02	0.67	0.31	39	8	3.3	3	3	NA	NA	6
696	3	6	3.84	3.91	1.02	0.26	0.2	0.05	2.58	0.66	0.12	0.03	495	99901	0.5	0.14	0.21	0.45	0.21	10633530	10263530	0	370000	0.97	0.03	0	47	11	4	3	3	NA	NA	5
697	3	8	5.77	5.86	5.8	0.99	0	0	0	0	0.06	0.01	610	0	0.34	0.18	0.28	0.27	0.28	8596250	8596250	0	0	1	0	0	13.4	2	3.6	2	2	NA	NA	3
698	3	6	6.02	0.84	0.7	0.83	0	0	0	0	0.14	0.17	333	65000	0.53	0.11	0.2	0.5	0.19	7780575	7174575	550000	56000	0.92	0.01	0.07	19	2	3.8	2	2	NA	NA	3
699	3	5	3.45	0.64	0	0	0	0	0.6	0.94	0.04	0.06	518	0	0.51	0.09	0.43	0.37	0.1	2202150	1992150	0	210000	0.9	0.1	0	43.9	17	3.7	4	3	NA	NA	4
700	3	6	2.94	1.53	0	0	0	0	1.41	0.92	0.12	0.08	382	0	0.68	0.07	0.29	0.54	0.09	1170300	305300	570000	295000	0.26	0.25	0.49	14.2	8	3.4	4	3	NA	NA	4
701	3	7	2.63	2.26	0	0	0	0	2.19	0.97	0.07	0.03	802.4	390000	0.56	0.08	0.53	0.37	0.01	7119590	6989590	130000	0	0.98	0	0.02	38.2	6	3.7	4	4	NA	NA	5
702	3	4	11.7	8.23	4.81	0.59	1.22	0.15	2.04	0.25	0.16	0.02	788	0	0.63	0.11	0.2	0.36	0.33	42104500	24214500	16000000	1890000	0.58	0.04	0.38	29.8	13	4	2	1	NA	NA	1
703	3	2	2.44	2.96	2.9	0.98	0	0	0	0	0.06	0.02	233	0	0.52	0.06	0.43	0.46	0.04	241500	241500	0	0	1	0	0	33.6	4	3.5	2	4	NA	NA	4
704	3	7	1.62	0.35	0	0	0	0	0	0	0.35	1	75	170000	0.52	0.21	0.13	0.32	0.33	25754999	554999	25200000	0	0.02	0	0.98	27.4	8	3.5	6	2	NA	NA	6
705	3	5	2.28	0.05	0	0	0	0	0	0	0.05	1	414	0	0.62	0.06	0.49	0.34	0.12	3529750	3084750	445000	0	0.87	0	0.13	12.8	2	4.7	6	4	NA	NA	4
706	3	10	3.23	0.1	0	0	0	0	0	0	0.1	1	1364	0	0.6	0.07	0.39	0.53	0.01	4390300	4250300	60000	80000	0.97	0.02	0.01	1.9	10	4.3	6	4	NA	NA	2
707	3	10	8.15	6.64	5.58	0.84	0	0	1	0.15	0.07	0.01	679	200000	0.58	0.11	0.22	0.39	0.28	15371845	14871845	0	500000	0.97	0.03	0	17	6	4	2	2	NA	NA	4
708	3	5	4.07	4.26	4.09	0.96	0	0	0	0	0.17	0.04	1037	204000	0.52	0.08	0.1	0.78	0.04	15177500	14857500	140000	180000	0.98	0.01	0.01	11.9	14	4	2	3	NA	NA	4
709	3	13	8.7	8.71	7.4	0.85	1.22	0.14	0	0	0.09	0.01	770	50000	0.84	0.19	0.24	0.37	0.19	84261027	72461027	6240000	5560000	0.86	0.07	0.07	6.9	17	4	1	1	NA	NA	1
710	3	2	2.51	2.7	0.7	0.26	0	0	2	0.74	0	0	202	0	0.52	0.16	0.42	0.37	0.06	4867250	2729250	1938000	200000	0.56	0.04	0.4	21.2	2	4	4	4	NA	NA	4
711	3	3	1.35	0	0	0	0	0	0	0	0	0	390	95000	0.41	0.41	0.4	0.14	0.05	2780450	2340450	440000	0	0.84	0	0.16	4.1	1	4	3	5	NA	NA	3
712	3	12	6.48	11.83	6.86	0.58	1.42	0.12	3.43	0.29	0.12	0.01	3138	200000	0.5	0.15	0.45	0.33	0.07	34436500	30386500	3750000	300000	0.88	0.01	0.11	6.2	9	5	1	1	NA	NA	1
713	3	7	2.28	2.72	2.01	0.74	0	0	0.6	0.22	0.11	0.04	179	157500	0.55	0.08	0.36	0.4	0.16	3522500	3522500	0	0	1	0	0	44.6	4	4.7	3	3	NA	NA	5
714	3	17	9.59	19.5	18.53	0.95	0	0	0.39	0.02	0.59	0.03	1510.3	931000	0.58	0.12	0.29	0.5	0.09	54427904	50607904	0	3820000	0.93	0.07	0	13.8	6	5	1	1	NA	NA	1
715	3	9	4.05	3.7	3.4	0.92	0.19	0.05	0	0	0.11	0.03	352	0	0.51	0.24	0.33	0.43	0	3636000	3456000	0	180000	0.95	0.05	0	7.4	9	3.8	2	5	NA	NA	3
716	3	8	3.26	4.87	2	0.41	0	0	2.78	0.57	0.05	0.01	484	0	0.5	0.18	0.48	0.34	0	5126390	4906390	70000	150000	0.96	0.03	0.01	12.5	4	4.3	3	2	NA	NA	4
717	3	9	1.26	2.44	1.61	0.66	0.29	0.12	0.39	0.16	0.15	0.06	336	0	0.74	0.08	0.74	0.18	0	3578000	1248000	1980000	350000	0.35	0.1	0.55	0	4	4.9	3	4	NA	NA	2
718	3	6	13.03	0	0	0	0	0	0	0	0	0	2876	420000	0.43	0.04	0.27	0.63	0.06	33038000	30638000	2400000	0	0.93	0	0.07	6.5	8	3	1	1	NA	NA	1
719	3	8	6.34	8.25	4.13	0.5	0	0	3.96	0.48	0.17	0.02	715	0	0.32	0.15	0.24	0.59	0.02	12962000	12727000	120000	115000	0.98	0.01	0.01	20.7	4	4	3	2	NA	NA	3
720	3	9	30	2.6	2	0.77	0.6	0.23	0	0	0	0	634	0	0.58	0.04	0.21	0.38	0.37	4640000	4640000	0	0	1	0	0	0	2	4	2	1	NA	NA	1
721	3	6	7	3.75	1.99	0.53	0	0	1.61	0.43	0.15	0.04	206	0	0.5	0.1	0.14	0.51	0.25	11515000	8965000	0	2550000	0.78	0.22	0	12.5	4	3.5	3	2	NA	NA	4
722	3	7	4.46	1.12	1	0.89	0	0	0	0	0.12	0.11	933	0	0.51	0.13	0.17	0.27	0.43	6111348	6111348	0	0	1	0	0	20.1	4	3.5	2	2	NA	NA	3
723	3	10	4.87	9	6.21	0.69	1.08	0.12	1.44	0.16	0.27	0.03	1203	0	0.6	0.15	0.44	0.3	0.12	13001250	11901250	0	1100000	0.92	0.08	0	0	0	4	2	4	NA	NA	2
725	3	8	12.35	14.54	5.53	0.38	0.44	0.03	8.14	0.56	0.29	0.02	989	800000	0.29	0.05	0.15	0.67	0.13	44680000	43680000	1000000	0	0.98	0	0.02	12.5	4	3.3	1	1	NA	NA	1
726	3	3	1.66	0.05	0	0	0	0	0	0	0.05	1	278	0	0.58	0.09	0.63	0.25	0.03	9355000	8345000	960000	50000	0.89	0.01	0.1	0	0	3	6	4	NA	NA	2
727	3	4	30.2	12.09	9.79	0.81	0.97	0.08	1.21	0.1	0.12	0.01	544	0	0.34	0.11	0.3	0.45	0.15	5436000	4226000	0	1210000	0.78	0.22	0	12.6	2	3.7	2	1	NA	NA	1
728	3	5	4.5	2.56	0	0	0	0	2.41	0.94	0.15	0.06	683	0	0.21	0.61	0.16	0.2	0.03	8640859	5890859	2400000	350000	0.68	0.04	0.28	9	1	3.7	4	5	NA	NA	NA
729	3	6	5.06	4.54	0	0	0	0	4.4	0.97	0.14	0.03	737	0	0.39	0.15	0.67	0.16	0.02	2453784	1517784	936000	0	0.62	0	0.38	18.8	3	3.5	4	4	NA	NA	2
730	3	4	3.04	1.85	0	0	0	0	1.79	0.97	0.06	0.03	501	0	1	0.49	0.21	0.17	0.13	2251750	2251750	0	0	1	0	0	9	11	4.4	4	5	NA	NA	3
731	3	12	3.04	0.9	0.7	0.78	0	0	0	0	0.2	0.22	749	200000	0.57	0.12	0.36	0.32	0.21	3065500	2945500	0	120000	0.96	0.04	0	8.9	12	3	2	3	NA	NA	4
732	3	8	2.05	3.36	2.69	0.8	0	0	0.6	0.18	0.07	0.02	527	20000	0.43	0.23	0.26	0.28	0.23	4614050	4504050	10000	100000	0.98	0.02	0	9.8	3	3.3	3	5	NA	NA	3
733	3	4	5.15	4.05	0.69	0.17	0	0	2.59	0.64	0.77	0.19	763	278000	0.57	0.11	0.21	0.38	0.3	6528680	5408680	0	1120000	0.83	0.17	0	5.5	8	3.7	3	2	NA	NA	4
734	3	5	2.03	0.5	0	0	0	0	0.2	0.4	0.3	0.6	214	0	0.74	0.21	0.29	0.25	0.25	452000	32000	300000	120000	0.07	0.27	0.66	37.4	1	3.8	4	5	NA	NA	6
735	3	4	2.76	1.4	0	0	0	0	1.4	1	0	0	332	0	0.36	0.23	0.3	0.21	0.27	3181250	3181250	0	0	1	0	0	7.6	9	4	4	5	NA	NA	3
736	3	4	2.13	5	3.1	0.62	0	0	1.8	0.36	0.1	0.02	162	0	0.77	0.05	0.23	0.67	0.05	1121500	1046500	0	75000	0.93	0.07	0	37.1	17	4	3	3	NA	NA	5
737	3	7	5.47	4.55	2	0.44	0	0	2.41	0.53	0.14	0.03	431	0	0.35	0.15	0.18	0.58	0.1	9013500	8773500	0	240000	0.97	0.03	0	11.2	11	3.7	3	2	NA	NA	3
738	3	6	3.11	1.95	0.99	0.51	0	0	0.8	0.41	0.16	0.08	740	880000	0.56	0.27	0.33	0.28	0.13	9004000	8679000	0	325000	0.96	0.04	0	37.4	5	4.3	3	3	NA	NA	5
739	3	5	1.63	0.44	0	0	0	0	0.4	0.91	0.04	0.09	249	0	0.63	0.05	0.41	0.49	0.05	2529435	1179435	1200000	150000	0.47	0.06	0.47	12.5	1	4	4	4	NA	NA	2
740	3	6	2.84	1.04	0	0	0	0	1	0.96	0.04	0.04	347	220000	0.62	0.09	0.28	0.52	0.11	9332125	8612125	600000	120000	0.92	0.01	0.06	28.6	6	4	4	3	NA	NA	5
741	3	3	3.43	2.85	2.71	0.95	0	0	0	0	0.14	0.05	278	140000	0.5	0.19	0.24	0.47	0.1	2643177	873177	1770000	0	0.33	0	0.67	29.4	6	4.3	2	3	NA	NA	6
742	3	7	5.2	1.27	0	0	0	0	1.19	0.94	0.08	0.06	2074	0	0.5	0.09	0.6	0.28	0.03	4963056	4863056	100000	0	0.98	0	0.02	12	2	4.3	4	4	NA	NA	2
743	3	8	5.44	7.9	1.98	0.25	0.71	0.09	4.98	0.63	0.24	0.03	331	44901	0.73	0.16	0.58	0.22	0.04	2722816	1012816	510000	1200000	0.37	0.44	0.19	44.4	3	4	3	4	NA	NA	6
744	3	8	3.03	1.04	1	0.96	0	0	0	0	0.04	0.04	486	260000	0.68	0.15	0.19	0.42	0.24	4116250	2816250	0	1300000	0.68	0.32	0	35.9	9	5	2	3	NA	NA	6
745	3	9	2.53	1.45	1	0.69	0	0	0.2	0.14	0.25	0.17	552	0	0.49	0.04	0.61	0.34	0.01	5129996	1369996	3600000	160000	0.27	0.03	0.7	11.7	7	5	3	4	NA	NA	2
746	3	4	1.47	3.35	2.61	0.78	0	0	0.6	0.18	0.13	0.04	434	320000	0.22	0.04	0.31	0.65	0	2490000	2160000	300000	30000	0.87	0.01	0.12	17	1	4.6	3	2	NA	NA	4
747	3	7	1.87	0	0	0	0	0	0	0	0	0	283	165000	0.75	0.06	0.55	0.24	0.15	0	0	0	0	NA	NA	NA	12.8	3	4	3	4	NA	NA	NA
748	3	6	2.43	1.02	1	0.98	0	0	0	0	0.02	0.02	270	230000	0.53	0.09	0.65	0.25	0.01	1800000	0	1800000	0	0	0	1	16.7	3	4.7	2	4	NA	NA	2
749	3	8	2.4	6.48	4.62	0.72	0.71	0.11	1.03	0.16	0.13	0.02	197	50000	0.58	0.07	0.04	0.61	0.28	7166500	5066500	2050000	50000	0.71	0.01	0.29	17.1	13	4.5	2	3	NA	NA	4
750	3	5	2.32	2.26	1.01	0.45	0	0	1.21	0.54	0.04	0.02	358	270000	0.49	0.11	0.06	0.7	0.13	5830966	5250966	0	580000	0.9	0.1	0	4.1	2	5	3	2	NA	NA	3
751	3	7	1.11	4.14	3.12	0.76	0.21	0.05	0.62	0.15	0.21	0.05	314	300000	0.5	0.07	0.39	0.42	0.11	3812750	3312750	0	500000	0.87	0.13	0	5.2	8	4.7	3	4	NA	NA	2
752	3	6	2.07	4.48	3.49	0.78	0.9	0.2	0	0	0.09	0.02	536	300000	0.42	0.06	0.6	0.35	0	3703750	3363750	40000	300000	0.91	0.08	0.01	20.1	17	3.4	2	4	NA	NA	2
753	3	6	1.82	1.7	0.49	0.29	0	0	1.21	0.71	0	0	69	0	0.45	0.14	0.65	0.2	0	489010	0	149010	340000	0	0.7	0.3	0	4	3.7	4	4	NA	NA	6
754	3	9	3	4.47	3.98	0.89	0	0	0.4	0.09	0.09	0.02	2026	45000	0.44	0.14	0.8	0.05	0.01	34410250	4410250	30000000	0	0.13	0	0.87	8.3	6	3.7	1	4	NA	NA	2
755	3	8	2.03	0.02	0	0	0	0	0	0	0.02	1	215	0	0.5	0.18	0.56	0.24	0.02	1818000	1818000	0	0	1	0	0	30.1	2	3.5	6	4	NA	NA	4
756	3	8	2.43	0.06	0	0	0	0	0	0	0.06	1	248	0	0.46	0.25	0.27	0.48	0	2609680	2579680	0	30000	0.99	0.01	0	33.3	6	3.4	6	5	NA	NA	3
757	3	3	1.02	2.04	2	0.98	0	0	0	0	0.04	0.02	333	110000	0.41	0.08	0.84	0.08	0	30000	0	0	30000	0	1	0	50	1	3.7	2	4	NA	NA	NA
758	3	8	6.09	8.44	7.43	0.88	0	0	1.01	0.12	0	0	1224	177000	0.62	0.1	0.62	0.25	0.04	17450750	7850750	8200000	1400000	0.45	0.08	0.47	6.8	12	4	2	4	NA	NA	2
759	3	6	3.5	8.9	6.76	0.76	0	0	1.96	0.22	0.09	0.01	568	200000	0.51	0.06	0.49	0.39	0.07	5546336	5046336	0	500000	0.91	0.09	0	3.9	5	4.3	2	4	NA	NA	2
760	3	4	3.29	2.86	2.69	0.94	0	0	0	0	0.17	0.06	420	1890000	0.61	0.21	0.26	0.33	0.2	15855000	9795000	6000000	60000	0.62	0	0.38	9.2	2	4	1	1	NA	NA	1
761	3	5	6.7	1.72	0	0	0	0	1.39	0.81	0.33	0.19	605	420000	0.54	0.14	0.29	0.54	0.02	12614000	8864000	3600000	150000	0.7	0.01	0.29	21	7	4	4	2	NA	NA	4
762	3	8	1	0.07	0	0	0	0	0	0	0.07	1	293	0	0.5	0.15	0.7	0.15	0.01	926120	111120	770000	45000	0.12	0.05	0.83	5.3	8	4	6	4	NA	NA	4
763	3	6	3.01	2.18	1.4	0.64	0	0	0.61	0.28	0.17	0.08	420	440000	0.51	0.06	0.34	0.6	0	5539000	3864000	0	1675000	0.7	0.3	0	4.3	3	4	3	4	NA	NA	2
764	3	8	4.37	12.73	8.27	0.65	0	0	4.46	0.35	0	0	748	500000	0.61	0.14	0.41	0.3	0.15	79089372	77449372	1040000	600000	0.98	0.01	0.01	16.9	11	4.5	1	1	NA	NA	1
765	3	5	0.61	0.41	0	0	0	0	0.4	0.98	0.01	0.02	45	0	0.56	0.31	0.27	0.42	0	180000	0	180000	0	0	0	1	0	1	5	4	5	NA	NA	4
766	3	8	4.09	0.88	0.5	0.57	0	0	0	0	0.38	0.43	352	75000	0.6	0.07	0.56	0.28	0.1	19110000	14950000	4160000	0	0.78	0	0.22	10.9	5	4.5	3	4	NA	NA	2
767	3	7	2.84	3.81	2.9	0.76	0	0	0.8	0.21	0.11	0.03	729	650000	0.52	0.04	0.58	0.32	0.06	6783690	5603690	1000000	180000	0.83	0.03	0.15	16.5	1	5	3	4	NA	NA	2
768	3	10	1.38	0.81	0	0	0	0	0.8	0.99	0.01	0.01	460	0	0.32	0.06	0.43	0.36	0.15	2199250	1719250	480000	0	0.78	0	0.22	18.5	8	3.9	4	4	NA	NA	4
769	3	6	1.26	0.7	0.5	0.71	0	0	0.2	0.29	0	0	352	0	0.5	0.26	0.26	0.48	0	2142000	1892000	250000	0	0.88	0	0.12	14.1	3	4.5	3	5	NA	NA	3
770	3	8	1.22	0.61	0	0	0	0	0.6	0.98	0.01	0.02	272	0	1	0.08	0.65	0.26	0	1644000	1152000	492000	0	0.7	0	0.3	16.4	3	4.8	4	4	NA	NA	5
771	3	6	2.43	2.15	2	0.93	0	0	0	0	0.15	0.07	485	150000	0.4	0.33	0.27	0.26	0.14	1910500	1910500	0	0	1	0	0	8.2	2	3.5	2	5	NA	NA	3
772	3	2	2.44	1.5	0	0	0	0	1.4	0.93	0.11	0.07	245	0	0.44	0.39	0.34	0.23	0.04	594000	594000	0	0	1	0	0	50.2	12	3.7	4	5	NA	NA	3
773	3	6	1.62	1.42	0	0	0	0	1.41	0.99	0.01	0.01	342	0	0.38	0.35	0.35	0.3	0	3618000	3618000	0	0	1	0	0	0	42	3.3	4	3	NA	NA	3
774	3	4	2.43	5.08	4.98	0.98	0	0	0	0	0.1	0.02	481	0	0.47	0.12	0.56	0.23	0.09	3355352	3343352	0	12000	1	0	0	16.8	1	3.4	2	4	NA	NA	2
775	3	6	4.85	4.95	3.02	0.61	0.1	0.02	1.39	0.28	0.45	0.09	379	13000	0.5	0.12	0.27	0.49	0.12	8723600	5628600	2970000	125000	0.65	0.01	0.34	11	7	3.8	3	2	NA	NA	4
776	3	6	4.5	3.5	2	0.57	0.49	0.14	0.81	0.23	0.21	0.06	380.7	100000	0.43	0.09	0.21	0.45	0.24	7070000	6864000	66000	140000	0.97	0.02	0.01	22.8	6	3.1	3	2	NA	NA	3
777	3	4	1.23	1.55	0	0	0.09	0.06	1.4	0.9	0.05	0.03	66	0	0.71	0.15	0.32	0.32	0.21	0	0	0	0	NA	NA	NA	25.6	4	3.3	4	3	NA	NA	NA
778	3	4	2.23	0.1	0	0	0	0	0	0	0.1	1	108	0	0.5	0.19	0.39	0.43	0	24480000	0	24480000	0	0	0	1	15	6	3.5	6	2	NA	NA	4
779	3	4	6.86	1.63	0.99	0.61	0.2	0.12	0.41	0.25	0.03	0.02	690.2	714000	0.73	0.08	0.17	0.71	0.04	8466347	7766347	500000	200000	0.92	0.02	0.06	15.8	4	3.5	3	2	NA	NA	5
780	3	7	3.1	2.49	0	0	0.6	0.24	1.79	0.72	0.1	0.04	217	220000	0.69	0.19	0.27	0.41	0.13	2979000	1792000	832000	355000	0.6	0.12	0.28	5.4	1	3.3	4	4	NA	NA	4
781	3	4	1.43	1.75	0	0	0	0	1.59	0.91	0.16	0.09	266	0	0.5	0.04	0.29	0.47	0.2	626350	436350	30000	160000	0.7	0.26	0.05	65	1	3.8	4	3	NA	NA	6
782	3	2	1.84	4.78	1	0.21	0.48	0.1	3.2	0.67	0.1	0.02	276	0	0.63	0.24	0.37	0.39	0	400000	0	400000	0	0	0	1	23.8	5	4	4	3	NA	NA	6
783	3	5	2.59	1.85	0	0	1	0.54	0.59	0.32	0.26	0.14	485	0	0.4	0.37	0.42	0.21	0	80000	0	70000	10000	0	0.13	0.88	7.3	7	4	3	5	NA	NA	4
784	3	5	3.34	0.64	0	0	0	0	0.6	0.94	0.04	0.06	604	160000	0.54	0.08	0.73	0.18	0.01	4221250	2421250	1800000	0	0.57	0	0.43	17.9	3	3.3	4	4	NA	NA	2
785	3	6	1.95	0.34	0	0	0	0	0.2	0.59	0.14	0.41	325	0	0.64	0.1	0.48	0.36	0.06	5341000	4576000	750000	15000	0.86	0	0.14	10	2	3.5	4	4	NA	NA	4
786	3	3	1.82	2.07	0	0	0	0	2.01	0.97	0.06	0.03	393	80000	0.44	0.16	0.37	0.19	0.28	1470000	1280000	190000	0	0.87	0	0.13	24.9	9	4.6	4	3	NA	NA	4
787	3	4	2.68	8.45	3.8	0.45	0.08	0.01	4.39	0.52	0.17	0.02	220	140000	0.5	0.09	0.35	0.46	0.1	2962500	2602500	0	360000	0.88	0.12	0	28.7	9	3.7	3	3	NA	NA	4
788	3	5	1.42	0.2	0	0	0	0	0.2	1	0	0	208	0	0.52	0.25	0.31	0.21	0.24	765000	640000	125000	0	0.84	0	0.16	23.8	2	4	4	5	NA	NA	3
791	3	5	5.13	6.85	0.48	0.07	0.89	0.13	1.37	0.2	0.07	0.01	364	75000	0.5	0.05	0.42	0.27	0.25	10445000	10445000	0	0	1	0	0	27.5	2	2.3	3	4	NA	NA	4
792	3	6	2	0.54	0	0	0.5	0.93	0	0	0.04	0.07	297	160000	0.42	0.15	0.47	0.22	0.15	3704800	2504800	1200000	0	0.68	0	0.32	9.5	3	3	5	4	NA	NA	4
793	3	8	3.65	4.1	1.39	0.34	0	0	0.41	0.1	0.29	0.07	334	0	0.46	0.28	0.35	0.17	0.2	6684250	4494250	530000	1660000	0.67	0.25	0.08	9.9	5	4.3	3	5	NA	NA	4
794	3	7	2.84	3.46	1.7	0.49	0	0	1.21	0.35	0.07	0.02	700	0	0.4	0.06	0.46	0.46	0.02	376700	26700	150000	200000	0.07	0.53	0.4	16.7	7	4.9	3	4	NA	NA	6
796	3	7	9	0.2	0	0	0	0	0.2	1	0	0	361	145000	0.6	0.19	0.48	0.19	0.14	2316000	2316000	0	0	1	0	0	0	16	4.1	4	3	NA	NA	4
801	3	7	15	27.9	17.86	0.64	0	0	2.51	0.09	0	0	447	0	0.47	0.09	0.65	0.26	0	72636055	72096055	0	540000	0.99	0.01	0	0	4	4.6	1	NA	NA	NA	1
806	3	2	2.03	0.75	0	0	0	0	0.6	0.8	0.15	0.2	179	0	0.6	0.29	0.33	0.19	0.19	3456000	3456000	0	0	1	0	0	0	1	4	4	5	NA	NA	3
807	3	5	1.72	4.91	4.1	0.84	0.59	0.12	0.2	0.04	0	0	172	180000	0.5	0.06	0.16	0.7	0.08	8.7556e+06	6.8546e+06	100000	1801000	0.78	0.21	0.01	0	2	4.7	2	2	NA	NA	4
810	3	5	1.22	4.17	0	0	0	0	4	0.96	0.17	0.04	201	0	0.37	0.21	0.09	0.68	0.02	1345500	1345500	0	0	1	0	0	0	2	4	4	5	NA	NA	3
811	3	5	1.22	0.03	0	0	0	0	0	0	0.03	1	1319	150000	0.47	0.13	0.17	0.47	0.23	2643750	2643750	0	0	1	0	0	9.8	4	4	6	2	NA	NA	4
